# Supplementary material for: REVEL and BayesDel outperform other in silico meta-predictors for clinical variant classification
Source: Sci Rep. 2019 Sep 4;9:12752. doi: 10.1038/s41598-019-49224-8 (PMC6726608; doi:10.1038/s41598-019-49224-8)
Supplement: Supplementary file 2 — Supplementary Dataset [file 41598_2019_49224_MOESM2_ESM.xlsx]

## Sheet: Sheet1
Gene	RefSeqID	cvar	pvar	Effect	SIFT	Polyphen2_HVAR	CADD	MetaSVM	Eigen	REVEL	BayesDel_noAF	clinvar_ReviewStatus	clinvar_Submitters	clinvar_Classifications	clinvar_DatesEvaluated	y.ccc	Polyphen2_HVAR.cat	REVEL_evidence	BayesDel_evidence
ACVRL1	NM_000020	c.1120C>T	p.R374W	missense	0	1	17.94	0.1886	0.0281991	0.704	0.230493	criteria provided, single submitter	GeneDx;OMIM;OMIM	Pathogenic;Pathogenic;Pathogenic	Sep 07, 2016;Jun 01, 2008;Jun 01, 2008	1	probably damaging
ACVRL1	NM_000020	c.1231C>T	p.R411W	missense	0	1	18.53	1.0625	0.618694	0.824	0.467835	criteria provided, single submitter	OMIM;OMIM;GeneDx	Pathogenic;Pathogenic;Pathogenic	Jun 01, 2008;Jun 01, 2008;Feb 12, 2015	1	probably damaging	DE	DE
ACVRL1	NM_000020	c.1451G>A	p.R484Q	missense	0	0.999	23	0.7883	0.568492	0.825	0.436889	criteria provided, multiple submitters, no conflicts	Centre for Mendelian Genomics,University Medical Centre Ljubljana;GeneDx	Pathogenic;Pathogenic	Nov 24, 2015;Feb 18, 2015	1	probably damaging	DE	DE
ACVRL1	NM_000020	c.152G>A	p.C51Y	missense	0.08	1	26.6	0.8957	0.724792	0.876	0.491264	criteria provided, single submitter	GeneDx	Pathogenic	2015-04-14	1	probably damaging	DE	DE
ACVRL1	NM_000020	c.200G>A	p.R67Q	missense	0.18	0.037	14.32	0.0404	-0.256793	0.536	0.0636551	criteria provided, single submitter	GeneDx	Pathogenic	2015-05-12	1	benign
ACVRL1	NM_000020	c.269G>A	p.C90Y	missense	0	1	16.03	1.0673	0.569539	0.88	0.469826	criteria provided, single submitter	GeneDx	Pathogenic	2015-03-11	1	probably damaging	DE	DE
ACVRL1	NM_000020	c.682G>A	p.V228I	missense	0.03	0.998	26.9	0.6872	0.265564	0.514	-0.0963879	criteria provided, single submitter	GeneDx	Likely pathogenic	2015-06-04	1	probably damaging		BE
ACVRL1	NM_000020	c.920C>A	p.A307E	missense	0	1	16.16	0.9967	0.715346	0.768	0.43386	criteria provided, single submitter	GeneDx	Likely pathogenic	2015-03-25	1	probably damaging	DE	DE
ACVRL1	NM_000020	c.986G>A	p.R329H	missense	0	1	35	1.0569	1.16481	0.976	0.600484	criteria provided, single submitter	GeneDx	Pathogenic	2015-05-07	1	probably damaging	DE	DE
ACVRL1	NM_000020	c.998G>T	p.S333I	missense	0	0.999	33	1.0813	1.08394	0.975	0.528023	criteria provided, single submitter	GeneDx	Pathogenic	2014-06-11	1	probably damaging	DE	DE
AKAP9	NM_005751	c.10118C>A	p.S3373Y	missense	0.86	0.822	13.95	-1.1904	0.569068	0.156	-0.404078	criteria provided, conflicting interpretations	Biesecker Lab/Human Development Section,National Institutes of Health;Invitae;Illumina Clinical Services Laboratory,Illumina;Illumina Clinical Services Laboratory,Illumina	Likely benign;Benign;Uncertain significance;Uncertain significance	Jun 24, 2013;Nov 27, 2015;Jun 14, 2016;Jun 14, 2016	0	possibly damaging	BE	BE
AKAP9	NM_005751	c.10254G>C	p.Q3418H	missense	0	0.64	13.73	-1.1637	0.397933	0.168	-0.370279	criteria provided, multiple submitters, no conflicts	GeneDx;Biesecker Lab/Human Development Section,National Institutes of Health	Likely benign;Likely benign	Aug 23, 2011;Jun 24, 2013	0	possibly damaging	BE	BE
AKAP9	NM_005751	c.10319T>C	p.M3440T	missense	0.46	0.15	12.78	-1.1019	0.238835	0.113	-0.414356	criteria provided, single submitter	GeneDx	Likely benign	2011-10-05	0	benign	BE	BE
AKAP9	NM_005751	c.10331A>G	p.Q3444R	missense	0.55	0.142	16.08	-1.0731	0.166571	0.057	-0.432171	criteria provided, multiple submitters, no conflicts	Ambry Genetics;Biesecker Lab/Human Development Section,National Institutes of Health;Illumina Clinical Services Laboratory,Illumina;Illumina Clinical Services Laboratory,Illumina	Benign;Benign;Likely benign;Likely benign	Jul 16, 2015;Jun 24, 2013;Jun 14, 2016;Jun 14, 2016	0	benign	BE	BE
AKAP9	NM_005751	c.10495A>G	p.I3499V	missense	0.37	0.002	4.088	-1.0272	-0.508707	0.067	-0.6704	criteria provided, single submitter	GeneDx	Likely benign	2011-10-25	0	benign	BE	BE
AKAP9	NM_005751	c.10526A>G	p.N3509S	missense	0.78	0.022	4.148	-0.9732	-0.514476	0.05	-0.726191	criteria provided, single submitter	GeneDx	Likely benign	2011-08-18	0	benign	BE	BE
AKAP9	NM_005751	c.10664A>T	p.D3555V	missense	0.5	0.827	15.62	-1.1764	0.616584	0.236	-0.324667	criteria provided, conflicting interpretations	GeneDx;Biesecker Lab/Human Development Section,National Institutes of Health;Ambry Genetics;Illumina Clinical Services Laboratory,Illumina;Illumina Clinical Services Laboratory,Illumina	Likely benign;Likely benign;Likely benign;Uncertain significance;Uncertain significance	Mar 05, 2012;Jun 24, 2013;Sep 24, 2015;Jun 14, 2016;Jun 14, 2016	0	possibly damaging	BE	BE
AKAP9	NM_005751	c.10840A>G	p.M3614V	missense	0.34	0.001	13.06	-0.9024	-0.756096	0.042	-0.641378	criteria provided, multiple submitters, no conflicts	Biesecker Lab/Human Development Section,National Institutes of Health;Invitae;Illumina Clinical Services Laboratory,Illumina;GeneDx;Ambry Genetics;PreventionGenetics,PreventionGenetics;Illumina Clinical Services Laboratory,Illumina	Benign;Benign;Likely benign;Benign;Benign;Benign;Likely benign	Jun 24, 2013;Jan 01, 2016;Jun 14, 2016;Jul 11, 2011;Aug 10, 2015;-;Jun 14, 2016	0	benign	BE	BE
AKAP9	NM_005751	c.1099G>A	p.V367M	missense	0.1	0.013	0.171	-1.0335	-1.05618	0.055	-0.685284	criteria provided, conflicting interpretations	Biesecker Lab/Human Development Section,National Institutes of Health;Blueprint Genetics;GeneDx;Blueprint Genetics	Likely benign;Uncertain significance;Likely benign;Uncertain significance	Jun 24, 2013;May 26, 2014;Aug 23, 2011;May 26, 2014	0	benign	BE	BE
AKAP9	NM_005751	c.11225G>C	p.R3742P	missense	0	0.997	17.87	-1.1924	0.789237	0.293	-0.016534	criteria provided, multiple submitters, no conflicts	Invitae;Ambry Genetics;GeneDx;Biesecker Lab/Human Development Section,National Institutes of Health	Benign;Likely benign;Likely benign;Benign	Sep 24, 2015;Nov 25, 2013;Oct 17, 2016;Jun 24, 2013	0	probably damaging	BE
AKAP9	NM_005751	c.11273G>A	p.R3758H	missense	0.57	0.003	11.51	-0.9752	-0.571616	0.018	-0.606984	criteria provided, multiple submitters, no conflicts	Biesecker Lab/Human Development Section,National Institutes of Health;Ambry Genetics	Likely benign;Likely benign	Jun 24, 2013;Jun 11, 2015	0	benign	BE	BE
AKAP9	NM_005751	c.11519T>C	p.I3840T	missense	0.29	0.014	10.69	-0.9369	-0.621632	0.059	-0.604624	criteria provided, single submitter	GeneDx	Likely benign	2011-09-21	0	benign	BE	BE
AKAP9	NM_005751	c.1158A>T	p.K386N	missense	0.19	0.007	5.908	-1.0307	-0.456987	0.017	-0.621165	criteria provided, multiple submitters, no conflicts	GeneDx;Biesecker Lab/Human Development Section,National Institutes of Health	Likely benign;Likely benign	Jan 12, 2012;Jun 24, 2013	0	benign	BE	BE
AKAP9	NM_005751	c.119G>A	p.R40K	missense	0.91	0.001	6.642	-1.0189	-1.08455	0.027	-0.502122	criteria provided, conflicting interpretations	Illumina Clinical Services Laboratory,Illumina;GeneDx;Illumina Clinical Services Laboratory,Illumina	Uncertain significance;Likely benign;Uncertain significance	Jun 14, 2016;May 10, 2014;Jun 14, 2016	0	benign	BE	BE
AKAP9	NM_005751	c.1223A>G	p.N408S	missense	0.75	0.725	10.69	-0.9809	0.354622	0.057	-0.620719	criteria provided, single submitter	GeneDx	Likely benign	2011-08-10	0	possibly damaging	BE	BE
AKAP9	NM_005751	c.1372G>C	p.A458P	missense	0.28	0.153	0.087	-0.9365	-0.988751	0.052	-0.585796	criteria provided, multiple submitters, no conflicts	Biesecker Lab/Human Development Section,National Institutes of Health;Invitae	Benign;Benign	Jun 24, 2013;Aug 08, 2015	0	benign	BE	BE
AKAP9	NM_005751	c.1389G>T	p.M463I	missense	0.15	0.003	0.019	-0.9646	-1.42718	0.036	-0.774694	criteria provided, multiple submitters, no conflicts	Ambry Genetics;PreventionGenetics,PreventionGenetics;Emory Genetics Laboratory,Emory University;Illumina Clinical Services Laboratory,Illumina;Biesecker Lab/Human Development Section,National Institutes of Health;GeneDx	Benign;Benign;Benign;Likely benign;Benign;Benign	Mar 23, 2015;-;May 19, 2015;Jun 14, 2016;Jun 24, 2013;Aug 08, 2011	0	benign	BE	BE
AKAP9	NM_005751	c.139C>T	p.H47Y	missense	0.97	0.001	1.829	-1.0267	-0.721277	0.054	-0.566822	criteria provided, multiple submitters, no conflicts	Illumina Clinical Services Laboratory,Illumina;Invitae;Illumina Clinical Services Laboratory,Illumina;Biesecker Lab/Human Development Section,National Institutes of Health;Ambry Genetics	Likely benign;Benign;Likely benign;Benign;Benign	Jun 14, 2016;Mar 27, 2016;Jun 14, 2016;Jun 24, 2013;Jun 29, 2015	0	benign	BE	BE
AKAP9	NM_005751	c.1538A>G	p.K513R	missense	1	0.007	5.189	-1.0641	-0.710852	0.03	-0.663069	criteria provided, single submitter	GeneDx	Likely benign	2012-01-16	0	benign	BE	BE
AKAP9	NM_005751	c.1651A>G	p.I551V	missense	0.22	0.003	3.544	-0.9757	-0.400573	0.053	-0.519201	criteria provided, multiple submitters, no conflicts	Emory Genetics Laboratory,Emory University;Ambry Genetics	Likely benign;Likely benign	Aug 28, 2015;Nov 17, 2015	0	benign	BE	BE
AKAP9	NM_005751	c.235C>T	p.P79S	missense	0.5	0.324	10.44	-0.638	0.158358	0.049	-0.301822	criteria provided, single submitter	GeneDx	Likely benign	2013-11-04	0	benign	BE	BE
AKAP9	NM_005751	c.2425A>G	p.I809V	missense	0.59	0.001	2.603	-0.9243	-0.860967	0.031	-0.772938	criteria provided, multiple submitters, no conflicts	GeneDx;Biesecker Lab/Human Development Section,National Institutes of Health	Likely benign;Likely benign	Oct 25, 2016;Jun 24, 2013	0	benign	BE	BE
AKAP9	NM_005751	c.2477T>C	p.I826T	missense	0.6	0	0.552	-0.9018	-1.19486	0.024	-0.799434	criteria provided, conflicting interpretations	GeneDx;Illumina Clinical Services Laboratory,Illumina;Illumina Clinical Services Laboratory,Illumina;Ambry Genetics	Likely benign;Uncertain significance;Uncertain significance;Likely benign	Feb 16, 2012;Jun 14, 2016;Jun 14, 2016;Jul 23, 2015	0	benign	BE	BE
AKAP9	NM_005751	c.288G>T	p.E96D	missense	0.97	0	0.824	-0.9319	-1.62844	0.007	-0.802297	criteria provided, single submitter	GeneDx	Likely benign	2015-12-01	0	benign	BE	BE
AKAP9	NM_005751	c.289C>G	p.Q97E	missense	0.68	0.004	0.17	-0.9746	-0.866773	0.017	-0.708614	criteria provided, single submitter	GeneDx	Likely benign	2011-08-01	0	benign	BE	BE
AKAP9	NM_005751	c.3430T>C	p.C1144R	missense	0.46	0.808	13.37	-1.1243	0.0212616	0.144	-0.484714	criteria provided, conflicting interpretations	Illumina Clinical Services Laboratory,Illumina;Illumina Clinical Services Laboratory,Illumina;Invitae	Uncertain significance;Uncertain significance;Likely benign	Jun 14, 2016;Jun 14, 2016;Jan 14, 2016	0	possibly damaging	BE	BE
AKAP9	NM_005751	c.3827G>A	p.R1276Q	missense	0.7	0.001	4.159	-0.9037	-1.21513	0.014	-0.706496	criteria provided, multiple submitters, no conflicts	Ambry Genetics;Emory Genetics Laboratory,Emory University;Illumina Clinical Services Laboratory,Illumina;Invitae;Illumina Clinical Services Laboratory,Illumina;Biesecker Lab/Human Development Section,National Institutes of Health	Benign;Benign;Likely benign;Benign;Likely benign;Benign	Apr 23, 2015;Aug 04, 2016;Jun 14, 2016;Feb 24, 2016;Jun 14, 2016;Jun 24, 2013	0	benign	BE	BE
AKAP9	NM_005751	c.4127G>C	p.S1376T	missense	0.64	0.053	3.778	-0.9761	-1.06997	0.019	-0.718209	criteria provided, multiple submitters, no conflicts	Invitae;GeneDx	Likely benign;Likely benign	Dec 29, 2015;Feb 16, 2012	0	benign	BE	BE
AKAP9	NM_005751	c.4199T>C	p.M1400T	missense	0.46	0	0.144	-0.9048	-1.11857	0.009	-0.718853	criteria provided, multiple submitters, no conflicts	Illumina Clinical Services Laboratory,Illumina;Illumina Clinical Services Laboratory,Illumina;Ambry Genetics;Biesecker Lab/Human Development Section,National Institutes of Health	Likely benign;Likely benign;Benign;Benign	Jun 14, 2016;Jun 14, 2016;Jun 26, 2015;Jun 24, 2013	0	benign	BE	BE
AKAP9	NM_005751	c.4519G>C	p.D1507H	missense	0.12	0.444	9.604	-0.9818	-0.245999	0.056	-0.602493	criteria provided, multiple submitters, no conflicts	Biesecker Lab/Human Development Section,National Institutes of Health;Invitae	Benign;Benign	Jun 24, 2013;Jan 12, 2016	0	benign	BE	BE
AKAP9	NM_005751	c.4814C>T	p.T1605M	missense	0.1	0.07	11.18	-0.9314	0.0477886	0.058	-0.54555	criteria provided, single submitter	GeneDx	Likely benign	2014-05-28	0	benign	BE	BE
AKAP9	NM_005751	c.4841G>A	p.R1614Q	missense	0.99	0.044	8.925	-0.8902	-0.71539	0.021	-0.757669	criteria provided, multiple submitters, no conflicts	GeneDx;Invitae;Illumina Clinical Services Laboratory,Illumina;Biesecker Lab/Human Development Section,National Institutes of Health;Illumina Clinical Services Laboratory,Illumina;Ambry Genetics	Benign;Benign;Likely benign;Benign;Likely benign;Likely benign	May 18, 2012;Feb 15, 2016;Jun 14, 2016;Jun 24, 2013;Jun 14, 2016;Mar 12, 2013	0	benign	BE	BE
AKAP9	NM_005751	c.4927A>C	p.I1643L	missense	0.5	0.007	13.62	-0.9994	-0.392356	0.136	-0.476664	criteria provided, single submitter	GeneDx	Likely benign	2012-03-27	0	benign	BE	BE
AKAP9	NM_005751	c.510G>C	p.E170D	missense	0.27	0.046	12.57	-1.0209	-0.123077	0.043	-0.502709	criteria provided, conflicting interpretations	GeneDx;Biesecker Lab/Human Development Section,National Institutes of Health;Invitae;Ambry Genetics;Illumina Clinical Services Laboratory,Illumina;Illumina Clinical Services Laboratory,Illumina	Uncertain significance;Likely benign;Benign;Likely benign;Uncertain significance;Uncertain significance	Feb 23, 2012;Jun 24, 2013;Oct 06, 2015;May 11, 2015;Jun 14, 2016;Jun 14, 2016	0	benign	BE	BE
AKAP9	NM_005751	c.5117A>G	p.D1706G	missense	0.39	0.647	13.27	-0.9564	-0.0412194	0.086	-0.481991	criteria provided, single submitter	GeneDx	Likely benign	2011-12-12	0	possibly damaging	BE	BE
AKAP9	NM_005751	c.5246T>C	p.I1749T	missense	0.24	0.996	15.28	-1.07	0.703943	0.37	-0.0211874	criteria provided, multiple submitters, no conflicts	Biesecker Lab/Human Development Section,National Institutes of Health;GeneDx	Likely benign;Benign	Jun 24, 2013;Dec 14, 2011	0	probably damaging	BE
AKAP9	NM_005751	c.5369T>G	p.V1790G	missense	0.39	0.001	2.143	-0.905	-0.706442	0.125	-0.524611	criteria provided, conflicting interpretations	GeneDx;Illumina Clinical Services Laboratory,Illumina;Biesecker Lab/Human Development Section,National Institutes of Health;Illumina Clinical Services Laboratory,Illumina;Blueprint Genetics;Invitae	Likely benign;Uncertain significance;Likely benign;Uncertain significance;Uncertain significance;Likely benign	Oct 17, 2016;Jun 14, 2016;Jun 24, 2013;Jun 14, 2016;Oct 30, 2014;Mar 15, 2015	0	benign	BE	BE
AKAP9	NM_005751	c.5830A>G	p.I1944V	missense	0.31	0.003	8.142	-0.8894	-1.0906	0.024	-0.652536	criteria provided, single submitter	GeneDx	Benign	2011-07-14	0	benign	BE	BE
AKAP9	NM_005751	c.6037G>A	p.E2013K	missense	0.23	0.994	23	-1.218	0.864544	0.274	-0.358838	criteria provided, conflicting interpretations	Illumina Clinical Services Laboratory,Illumina;Ambry Genetics;Illumina Clinical Services Laboratory,Illumina;Emory Genetics Laboratory,Emory University;Biesecker Lab/Human Development Section,National Institutes of Health	Uncertain significance;Likely benign;Uncertain significance;Uncertain significance;Likely benign	Jun 14, 2016;Mar 04, 2016;Jun 14, 2016;Jan 04, 2015;Jun 24, 2013	0	probably damaging	BE	BE
AKAP9	NM_005751	c.6176A>G	p.E2059G	missense	0.19	0.996	18.68	-1.1628	0.790922	0.291	-0.263417	criteria provided, conflicting interpretations	Invitae;Illumina Clinical Services Laboratory,Illumina;Illumina Clinical Services Laboratory,Illumina;Ambry Genetics;Biesecker Lab/Human Development Section,National Institutes of Health	Likely benign;Uncertain significance;Uncertain significance;Uncertain significance;Likely benign	Oct 21, 2015;Jun 14, 2016;Jun 14, 2016;Nov 04, 2013;Jun 24, 2013	0	probably damaging	BE	BE
AKAP9	NM_005751	c.6556T>C	p.S2186P	missense	0.27	0.02	11.2	-0.9396	-0.351386	0.058	-0.552822	criteria provided, multiple submitters, no conflicts	Ambry Genetics;Invitae;Biesecker Lab/Human Development Section,National Institutes of Health	Likely benign;Benign;Likely benign	Aug 17, 2015;Dec 21, 2015;Jun 24, 2013	0	benign	BE	BE
AKAP9	NM_005751	c.6974G>A	p.R2325K	missense	0.92	0.019	10.34	-0.9083	-0.383965	0.029	-0.731306	criteria provided, single submitter	GeneDx	Likely benign	2011-10-19	0	benign	BE	BE
AKAP9	NM_005751	c.7451A>G	p.K2484R	missense	0.69	0.001	2.366	-0.9271	-1.70554	0.007	-0.892478	criteria provided, multiple submitters, no conflicts	Ambry Genetics;Biesecker Lab/Human Development Section,National Institutes of Health;Illumina Clinical Services Laboratory,Illumina;GeneDx;PreventionGenetics,PreventionGenetics;Illumina Clinical Services Laboratory,Illumina	Benign;Benign;Likely benign;Benign;Benign;Likely benign	Jun 21, 2015;Jun 24, 2013;Jun 14, 2016;Aug 08, 2011;-;Jun 14, 2016	0	benign	BE	BE
AKAP9	NM_005751	c.7638A>G	p.I2546M	missense	0.12	0.006	5.014	-0.9262	-1.332	0.031	-0.786921	criteria provided, single submitter	GeneDx	Benign	2012-01-20	0	benign	BE	BE
AKAP9	NM_005751	c.80C>T	p.S27L	missense	0.11	0.481	9.585	-0.9596	-0.311291	0.024	-0.436088	criteria provided, multiple submitters, no conflicts	Biesecker Lab/Human Development Section,National Institutes of Health;GeneDx	Likely benign;Benign	Jun 24, 2013;Feb 15, 2013	0	possibly damaging	BE	BE
AKAP9	NM_005751	c.8207T>G	p.V2736G	missense	0.33	0.463	11	-0.8411	0.0907994	0.1	-0.291692	criteria provided, single submitter	GeneDx	Likely benign	2012-01-23	0	possibly damaging	BE	BE
AKAP9	NM_005751	c.8221G>T	p.A2741S	missense	0.74	0.006	0.297	-1.0075	-1.78287	0.023	-0.751702	criteria provided, single submitter	GeneDx	Likely benign	2011-10-11	0	benign	BE	BE
AKAP9	NM_005751	c.8375A>G	p.N2792S	missense	0.63	0.002	7.078	-0.9235	-0.894076	0.07	-0.730572	criteria provided, multiple submitters, no conflicts	Ambry Genetics;GeneDx;Illumina Clinical Services Laboratory,Illumina;PreventionGenetics,PreventionGenetics;Biesecker Lab/Human Development Section,National Institutes of Health;Illumina Clinical Services Laboratory,Illumina	Benign;Benign;Likely benign;Benign;Benign;Likely benign	Jun 18, 2015;Aug 08, 2011;Jun 14, 2016;-;Jun 24, 2013;Jun 14, 2016	0	benign	BE	BE
AKAP9	NM_005751	c.8485G>A	p.E2829K	missense	0.85	0.288	17.07	-0.6415	0.401482	0.089	-0.325179	criteria provided, single submitter	Ambry Genetics	Benign	2015-07-15	0	benign	BE	BE
AKAP9	NM_005751	c.8912A>G	p.H2971R	missense	0.58	0.001	2.424	-1.0248	-0.688978	0.022	-0.665245	criteria provided, single submitter	GeneDx	Likely benign	2011-10-24	0	benign	BE	BE
AKAP9	NM_005751	c.8935C>T	p.P2979S	missense	0.94	0	4.014	-1.0273	-1.33984	0.037	-0.627317	criteria provided, multiple submitters, no conflicts	Biesecker Lab/Human Development Section,National Institutes of Health;Emory Genetics Laboratory,Emory University;Illumina Clinical Services Laboratory,Illumina;PreventionGenetics,PreventionGenetics;GeneDx;Illumina Clinical Services Laboratory,Illumina;Ambry Genetics	Likely benign;Benign;Likely benign;Benign;Benign;Likely benign;Benign	Jun 24, 2013;Jun 08, 2015;Jun 14, 2016;-;Aug 08, 2011;Jun 14, 2016;Mar 09, 2015	0	benign	BE	BE
AKAP9	NM_005751	c.9092A>G	p.Q3031R	missense	0.44	0.066	16.55	-1.0367	0.20252	0.084	-0.458763	criteria provided, multiple submitters, no conflicts	Invitae;Biesecker Lab/Human Development Section,National Institutes of Health	Benign;Benign	Aug 28, 2015;Jun 24, 2013	0	benign	BE	BE
AKAP9	NM_005751	c.971T>C	p.I324T	missense	0.55	0.053	8.803	-0.9463	0.145661	0.062	-0.38446	criteria provided, conflicting interpretations	Illumina Clinical Services Laboratory,Illumina;Invitae;Biesecker Lab/Human Development Section,National Institutes of Health;Illumina Clinical Services Laboratory,Illumina	Uncertain significance;Likely benign;Likely benign;Uncertain significance	Jun 14, 2016;Mar 07, 2016;Jun 24, 2013;Jun 14, 2016	0	benign	BE	BE
AKAP9	NM_005751	c.9929G>A	p.R3310Q	missense	0.39	0.001	13.02	-0.9078	-0.916064	0.1	-0.871397	criteria provided, multiple submitters, no conflicts	Biesecker Lab/Human Development Section,National Institutes of Health;Illumina Clinical Services Laboratory,Illumina;Ambry Genetics;Illumina Clinical Services Laboratory,Illumina;Invitae	Likely benign;Likely benign;Likely benign;Likely benign;Benign	Jun 24, 2013;Jun 14, 2016;Mar 12, 2013;Jun 14, 2016;Feb 15, 2016	0	benign	BE	BE
ANK2	NM_001148	c.10703G>A	p.R3568Q	missense	0.24	0.025	20.3	0.839	0.416136	0.552	0.0191518	criteria provided, single submitter	GeneDx	Likely benign	2011-09-23	0	benign
ANK2	NM_001148	c.10861C>G	p.L3621V	missense	0.38	0.998	6.689	0.0485	-0.58885	0.539	0.150076	criteria provided, multiple submitters, no conflicts	Biesecker Lab/Human Development Section,National Institutes of Health;Invitae;Cardiovascular Biomedical Research Unit,Royal Brompton & Harefield NHS Foundation Trust;GeneDx	Benign;Benign;not provided;Likely benign	Jun 24, 2013;Feb 09, 2016;-;Aug 07, 2015	0	probably damaging
ANK2	NM_001148	c.10901T>A	p.V3634D	missense	0.6	0.23	15.27	-0.5014	-0.135059	0.615	0.0766983	criteria provided, multiple submitters, no conflicts	GeneDx;Invitae;Biesecker Lab/Human Development Section,National Institutes of Health;Cardiovascular Biomedical Research Unit,Royal Brompton & Harefield NHS Foundation Trust	Benign;Likely benign;Likely benign;not provided	Oct 11, 2011;Feb 25, 2016;Jun 24, 2013;-	0	benign
ANK2	NM_001148	c.11218C>A	p.L3740I	missense	0.19	0.487	11.05	-0.9341	-0.289605	0.029	-0.144982	criteria provided, conflicting interpretations	Illumina Clinical Services Laboratory,Illumina;Cardiovascular Biomedical Research Unit,Royal Brompton & Harefield NHS Foundation Trust;Ambry Genetics;OMIM;Biesecker Lab/Human Development Section,National Institutes of Health;Invitae	Likely benign;not provided;Benign;Pathogenic;Benign;Benign	Jun 14, 2016;-;Jul 16, 2015;Jun 15, 2004;Jun 24, 2013;Feb 08, 2016	0	possibly damaging	BE	BE
ANK2	NM_001148	c.11465G>C	p.G3822A	missense	0.67	0.107	8.984	-1.0199	-1.11096	0.021	-0.217958	criteria provided, single submitter	GeneDx	Likely benign	2012-10-10	0	benign	BE	BE
ANK2	NM_001148	c.11493G>T	p.E3831D	missense	0.42	0.023	11.1	-0.0393	-0.694021	0.137	-0.231567	criteria provided, multiple submitters, no conflicts	GeneDx;Invitae	Likely benign;Likely benign	Sep 18, 2014;Feb 15, 2016	0	benign	BE	BE
ANK2	NM_001148	c.11524C>T	p.R3842W	missense	0.01	0.01	13.4	0.4994	-0.863908	0.278	-0.131711	criteria provided, multiple submitters, no conflicts	Invitae;GeneDx	Likely benign;Likely benign	Feb 15, 2016;Sep 18, 2014	0	benign	BE	BE
ANK2	NM_001148	c.11720A>T	p.Y3907F	missense	0.33	0.023	11.93	0.0981	-0.755339	0.113	-0.12002	criteria provided, single submitter	GeneDx	Likely benign	2012-07-09	0	benign	BE	BE
ANK2	NM_001148	c.11791G>A	p.E3931K	missense	0.25	0.231	17.94	-0.461	0.0575881	0.072	0.194576	criteria provided, conflicting interpretations	Biesecker Lab/Human Development Section,National Institutes of Health;OMIM;Cardiovascular Biomedical Research Unit,Royal Brompton & Harefield NHS Foundation Trust;Invitae;GeneDx;Emory Genetics Laboratory,Emory University	Benign;Uncertain significance;not provided;Benign;Benign;Likely benign	Jun 24, 2013;Jun 15, 2004;-;Feb 01, 2016;Jul 10, 2011;Dec 04, 2014	0	benign	BE
ANK2	NM_001148	c.1937C>T	p.S646F	missense	0.01	0.66	21.7	-0.1037	0.30694	0.304	-0.217699	criteria provided, single submitter	GeneDx	Likely pathogenic	2016-05-16	1	possibly damaging	BE	BE
ANK2	NM_001148	c.2074A>G	p.T692A	missense	0.98	0.978	14.15	-0.6396	0.44246	0.216	-0.0502933	criteria provided, single submitter	GeneDx	Likely pathogenic	2011-07-17	1	probably damaging	BE
ANK2	NM_001148	c.2144C>T	p.T715I	missense	0.35	0.03	1.659	-0.9982	-0.7852	0.175	-0.368528	criteria provided, single submitter	GeneDx	Likely benign	2015-03-11	0	benign	BE	BE
ANK2	NM_001148	c.2160T>A	p.D720E	missense	0.44	0.356	0.275	-0.8041	-0.814455	0.124	-0.483298	criteria provided, single submitter	GeneDx	Likely benign	2012-10-26	0	benign	BE	BE
ANK2	NM_001148	c.2443G>A	p.V815I	missense	0.24	0.97	17.28	0.0913	0.494362	0.242	-0.173391	criteria provided, single submitter	GeneDx	Likely benign	2011-12-06	0	probably damaging	BE	BE
ANK2	NM_001148	c.2837G>A	p.R946H	missense	0.32	0.07	14.47	-0.0479	0.258666	0.264	0.0233167	criteria provided, single submitter	GeneDx	Likely benign	2014-07-08	0	benign	BE
ANK2	NM_001148	c.4310C>T	p.T1437M	missense	0.03	0.921	23	-0.9454	0.658702	0.199	-0.344764	criteria provided, conflicting interpretations	GeneDx;Ambry Genetics	Likely pathogenic;Uncertain significance	Mar 04, 2014;Mar 07, 2013	1	probably damaging	BE	BE
ANK2	NM_001148	c.4315G>T	p.G1439C	missense	0	0.666	19.81	-0.8839	0.423464	0.267	0.0311938	criteria provided, conflicting interpretations	Cardiovascular Biomedical Research Unit,Royal Brompton & Harefield NHS Foundation Trust;Ambry Genetics;Illumina Clinical Services Laboratory,Illumina;GeneDx	not provided;Likely benign;Uncertain significance;Likely benign	-;Oct 09, 2015;Jun 14, 2016;Nov 19, 2013	0	possibly damaging	BE
ANK2	NM_001148	c.4373A>G	p.E1458G	missense	0.08	0.355	21.5	-0.984	0.250301	0.314	0.0198359	criteria provided, conflicting interpretations	Cardiovascular Biomedical Research Unit,Royal Brompton & Harefield NHS Foundation Trust;Invitae;Biesecker Lab/Human Development Section,National Institutes of Health;Ambry Genetics;Laboratory for Molecular Medicine,Partners HealthCare Personalized Medicine;GeneDx;OMIM;OMIM	not provided;Uncertain significance;Likely benign;Likely pathogenic;Likely pathogenic;Likely pathogenic;Pathogenic;Pathogenic	-;Nov 09, 2015;Jun 24, 2013;Aug 15, 2013;Dec 22, 2014;Nov 18, 2016;Jun 15, 2004;Jun 15, 2004	1	benign	BE
ANK2	NM_001148	c.4744C>T	p.R1582W	missense	0.02	0.599	7.739	-0.8251	-0.313783	0.106	-0.368275	criteria provided, conflicting interpretations	Invitae;Biesecker Lab/Human Development Section,National Institutes of Health;Illumina Clinical Services Laboratory,Illumina;Blueprint Genetics	Benign;Benign;Uncertain significance;Likely benign	Sep 24, 2015;Jun 24, 2013;Jun 14, 2016;May 16, 2014	0	possibly damaging	BE	BE
ANK2	NM_001148	c.6176C>T	p.T2059M	missense	0.15	0.503	6.087	-0.8651	-0.532356	0.102	-0.479801	criteria provided, conflicting interpretations	Illumina Clinical Services Laboratory,Illumina;Biesecker Lab/Human Development Section,National Institutes of Health;Invitae	Uncertain significance;Likely benign;Likely benign	Jun 14, 2016;Jun 24, 2013;May 22, 2015	0	possibly damaging	BE	BE
ANK2	NM_001148	c.6206G>A	p.R2069H	missense	0.14	0.584	5.427	-0.8124	0.00458241	0.181	-0.398531	criteria provided, conflicting interpretations	Ambry Genetics;Blueprint Genetics;Invitae	Uncertain significance;Uncertain significance;Likely benign	Oct 14, 2013;Mar 13, 2014;Jan 22, 2016	0	possibly damaging	BE	BE
ANK2	NM_001148	c.7106T>C	p.V2369A	missense	0.8	0	0.012	-1.0474	-1.35926	0.055	-0.674115	criteria provided, multiple submitters, no conflicts	Illumina Clinical Services Laboratory,Illumina;Ambry Genetics;Biesecker Lab/Human Development Section,National Institutes of Health;LabCorp;PreventionGenetics,PreventionGenetics	Likely benign;Benign;Benign;Likely benign;Benign	Jun 14, 2016;Apr 21, 2015;Jun 24, 2013;Aug 18, 2011;-	0	benign	BE	BE
ANK2	NM_001148	c.7117A>G	p.T2373A	missense	0.77	0.009	0.013	-1.0215	-1.02612	0.028	-0.547091	criteria provided, multiple submitters, no conflicts	Invitae;Ambry Genetics	Benign;Benign	Feb 24, 2016;Sep 04, 2015	0	benign	BE	BE
ANK2	NM_001148	c.7132G>A	p.E2378K	missense	0.84	0.062	5.971	-1.0312	-0.31955	0.05	-0.398189	criteria provided, multiple submitters, no conflicts	Invitae;Biesecker Lab/Human Development Section,National Institutes of Health	Benign;Likely benign	Mar 27, 2016;Jun 24, 2013	0	benign	BE	BE
ANK2	NM_001148	c.7831T>C	p.Y2611H	missense	0.55	0.006	6.265	-0.9143	-0.544787	0.08	-0.47446	criteria provided, multiple submitters, no conflicts	Illumina Clinical Services Laboratory,Illumina;Invitae	Likely benign;Benign	Jun 14, 2016;Mar 01, 2016	0	benign	BE	BE
ANK2	NM_001148	c.8354C>T	p.S2785L	missense	0.57	0.002	1.909	-0.926	-0.714867	0.051	-0.440755	criteria provided, conflicting interpretations	Biesecker Lab/Human Development Section,National Institutes of Health;Invitae;Ambry Genetics	Likely benign;Benign;Uncertain significance	Jun 24, 2013;Dec 16, 2015;Oct 10, 2013	0	benign	BE	BE
ANK2	NM_001148	c.8503C>T	p.P2835S	missense	1	0.003	10.8	-0.9418	-0.892815	0.037	-0.64933	criteria provided, multiple submitters, no conflicts	Biesecker Lab/Human Development Section,National Institutes of Health;Ambry Genetics;Illumina Clinical Services Laboratory,Illumina;PreventionGenetics,PreventionGenetics	Benign;Benign;Likely benign;Benign	Jun 24, 2013;Jun 26, 2015;Jun 14, 2016;Mar 18, 2016	0	benign	BE	BE
ANK2	NM_001148	c.9061G>A	p.A3021T	missense	0.58	0.001	8.578	-0.3484	-1.65306	0.125	-0.438601	criteria provided, multiple submitters, no conflicts	Invitae;Biesecker Lab/Human Development Section,National Institutes of Health;Illumina Clinical Services Laboratory,Illumina	Benign;Benign;Likely benign	Feb 06, 2016;Jun 24, 2013;Jun 14, 2016	0	benign	BE	BE
ANK2	NM_001148	c.9454A>G	p.T3152A	missense	0.56	0.001	0.01	-0.305	-1.62882	0.136	-0.423231	criteria provided, multiple submitters, no conflicts	Biesecker Lab/Human Development Section,National Institutes of Health;Center for Pediatric Genomic Medicine,Children's Mercy Hospital and Clinics;Illumina Clinical Services Laboratory,Illumina;Invitae	Benign;Likely benign;Likely benign;Benign	Jun 24, 2013;Apr 08, 2016;Jun 14, 2016;Feb 09, 2016	0	benign	BE	BE
ANK2	NM_001148	c.9598C>T	p.L3200F	missense	0.07	0.006	3.964	0.0749	-0.780992	0.074	-0.32022	criteria provided, conflicting interpretations	Ambry Genetics;Invitae	Uncertain significance;Likely benign	Oct 22, 2015;Dec 19, 2015	0	benign	BE	BE
ANK2	NM_001148	c.9854T>C	p.I3285T	missense	0.33	0.996	16.01	0.8816	0.69793	0.541	0.463389	criteria provided, multiple submitters, no conflicts	Illumina Clinical Services Laboratory,Illumina;Biesecker Lab/Human Development Section,National Institutes of Health;Ambry Genetics;GeneDx;Invitae	Likely benign;Benign;Benign;Likely benign;Benign	Jun 14, 2016;Jun 24, 2013;May 18, 2015;Aug 20, 2014;Mar 27, 2016	0	probably damaging		DE
ANK2	NM_001148	c.9900C>A	p.S3300R	missense	0.12	0.885	13.92	0.4006	0.0204271	0.271	-0.0511256	criteria provided, multiple submitters, no conflicts	Ambry Genetics;Illumina Clinical Services Laboratory,Illumina;PreventionGenetics,PreventionGenetics;Biesecker Lab/Human Development Section,National Institutes of Health	Benign;Likely benign;Benign;Benign	Jul 27, 2015;Jun 14, 2016;-;Jun 24, 2013	0	possibly damaging	BE
ANKRD11	NM_013275	c.674C>T	p.A225V	missense	0.21	0.996	36	-0.5621	0.704236	0.568	-0.0676575	criteria provided, single submitter	GeneDx	Likely pathogenic	2015-03-18	1	probably damaging
APC	NM_000038	c.1240C>T	p.R414C	missense	0	0.999	29.7	-0.0658	0.870358	0.617	0.221565	criteria provided, conflicting interpretations	GeneDx;OMIM;Pathway Genomics;ITMI;Invitae;Biesecker Lab/Human Development Section,National Institutes of Health;CSER_CC_NCGL University of Washington Medical Center;Illumina Clinical Services Laboratory,Illumina;Ambry Genetics	Uncertain significance;Pathogenic;Uncertain significance;not provided;Benign;Uncertain significance;Uncertain significance;Likely benign;Benign	Dec 15, 2016;Aug 09, 1991;Jul 24, 2014;Sep 19, 2013;Mar 03, 2016;Jul 13, 2012;Jun 01, 2014;Jun 14, 2016;Nov 09, 2015	0	probably damaging
APC	NM_000038	c.1548G>C	p.K516N	missense	0	0.998	29.5	-0.1158	0.920442	0.63	0.0170052	criteria provided, single submitter	GeneDx	Pathogenic	2016-02-02	1	probably damaging
APC	NM_000038	c.1604C>T	p.S535F	missense	0	1	28.8	-0.1446	0.828625	0.598	0.0497371	criteria provided, conflicting interpretations	Ambry Genetics;Laboratory for Molecular Medicine,Partners HealthCare Personalized Medicine;Biesecker Lab/Human Development Section,National Institutes of Health;Pathway Genomics;Invitae;GeneDx	Likely benign;Uncertain significance;Uncertain significance;Uncertain significance;Likely benign;Uncertain significance	Sep 27, 2015;Apr 01, 2010;Jul 13, 2012;Jul 24, 2014;Dec 07, 2015;Jun 15, 2016	0	probably damaging
APC	NM_000038	c.181G>A	p.A61T	missense	0.25	0.09	15.93	-0.7223	-0.214556	0.099	-0.276676	criteria provided, single submitter	Ambry Genetics	Likely benign	2015-09-09	0	benign	BE	BE
APC	NM_000038	c.1825G>A	p.V609I	missense	0	0.975	36	-0.0079	0.972341	0.379	-0.105421	criteria provided, conflicting interpretations	Counsyl;Ambry Genetics;Invitae;GeneDx	Uncertain significance;Likely benign;Likely benign;Uncertain significance	Dec 18, 2015;Jul 21, 2015;Mar 28, 2016;Feb 25, 2014	0	probably damaging	BE	BE
APC	NM_000038	c.1902T>G	p.S634R	missense	0.01	0.986	20.9	-0.3953	0.378508	0.452	0.193708	criteria provided, single submitter	Ambry Genetics	Likely pathogenic	2015-06-01	1	probably damaging	BE
APC	NM_000038	c.2204C>T	p.A735V	missense	0.05	0.03	16.9	-0.7568	0.364219	0.25	-0.0955743	criteria provided, conflicting interpretations	GeneDx;Ambry Genetics;Biesecker Lab/Human Development Section,National Institutes of Health;Invitae;University of Washington Department of Laboratory Medicine,University of Washington	Likely benign;Benign;Uncertain significance;Benign;Uncertain significance	Feb 26, 2016;Jun 19, 2015;Jul 13, 2012;Jan 16, 2016;Nov 20, 2015	0	benign	BE	BE
APC	NM_000038	c.2476T>G	p.L826V	missense	0.45	0.006	8.708	-0.108	-0.332011	0.213	-0.219231	criteria provided, conflicting interpretations	Invitae;Ambry Genetics	Likely benign;Uncertain significance	Mar 28, 2016;Feb 29, 2016	0	benign	BE	BE
APC	NM_000038	c.2586C>G	p.N862K	missense	0.53	0.006	2.219	-0.4546	-0.559632	0.164	-0.350097	criteria provided, multiple submitters, no conflicts	Illumina Clinical Services Laboratory,Illumina;Invitae;ITMI;GeneDx	Likely benign;Likely benign;not provided;Likely benign	Jun 14, 2016;Mar 19, 2016;Sep 19, 2013;Jul 27, 2016	0	benign	BE	BE
APC	NM_000038	c.2608C>T	p.P870S	missense	0.9	0	0.093	-0.8068	-0.832797	0.213	-0.340997	criteria provided, multiple submitters, no conflicts	Illumina Clinical Services Laboratory,Illumina;Biesecker Lab/Human Development Section,National Institutes of Health;GeneDx;Ambry Genetics;Laboratory for Molecular Medicine,Partners HealthCare Personalized Medicine;Counsyl;Emory Genetics Laboratory,Emory University;Invitae;ITMI	Likely benign;Benign;Benign;Benign;Likely benign;Benign;Benign;Benign;not provided	Jun 14, 2016;Jul 13, 2012;Dec 31, 2013;Nov 19, 2014;Mar 29, 2011;Mar 28, 2016;Oct 01, 2013;Mar 29, 2016;Sep 19, 2013	0	benign	BE	BE
APC	NM_000038	c.2847G>T	p.M949I	missense	0.66	0	8.692	-0.3738	-0.346915	0.467	0.0560794	criteria provided, conflicting interpretations	Counsyl;CSER_CC_NCGL University of Washington Medical Center;GeneDx;Invitae	Uncertain significance;Uncertain significance;Uncertain significance;Benign	Apr 14, 2016;Jun 01, 2014;Jan 06, 2016;Oct 01, 2015	0	benign
APC	NM_000038	c.2948T>C	p.I983T	missense	0.4	0.002	5.91	-0.4576	-0.489959	0.228	-0.0866735	criteria provided, single submitter	Ambry Genetics	Likely benign	2015-08-31	0	benign	BE	BE
APC	NM_000038	c.295C>T	p.R99W	missense	0.02	0.95	19.71	0.321	0.502862	0.587	0.275108	criteria provided, conflicting interpretations	University of Washington Department of Laboratory Medicine,University of Washington;Mayo Clinic Genetic Testing Laboratories,Mayo Clinic;Counsyl;GeneDx;Ambry Genetics;Invitae;CSER_CC_NCGL University of Washington Medical Center	Likely pathogenic;Uncertain significance;Uncertain significance;Likely benign;Likely benign;Benign;Uncertain significance	Nov 20, 2015;-;Jan 15, 2016;Sep 07, 2016;Jun 18, 2015;Mar 08, 2016;Jun 01, 2014	0	probably damaging		DE
APC	NM_000038	c.3173A>G	p.D1058G	missense	0.24	0.141	11.25	0.0805	0.0684631	0.35	-0.0161662	criteria provided, conflicting interpretations	Ambry Genetics;ITMI;Invitae;Illumina Clinical Services Laboratory,Illumina;Biesecker Lab/Human Development Section,National Institutes of Health;Counsyl;GeneDx	Benign;not provided;Benign;Likely benign;Uncertain significance;Uncertain significance;Likely benign	Jul 21, 2014;Sep 19, 2013;Mar 27, 2016;Jun 14, 2016;Jul 13, 2012;Nov 24, 2015;Dec 12, 2016	0	benign	BE
APC	NM_000038	c.3249T>G	p.D1083E	missense	1	0.001	5.438	-0.6056	-0.562714	0.308	-0.243776	criteria provided, conflicting interpretations	GeneDx;Biesecker Lab/Human Development Section,National Institutes of Health;Ambry Genetics;Invitae	Uncertain significance;Uncertain significance;Benign;Likely benign	Dec 12, 2016;Jul 13, 2012;Nov 27, 2015;Feb 24, 2016	0	benign	BE	BE
APC	NM_000038	c.3352A>G	p.N1118D	missense	0.42	0.01	10.07	-0.2272	-0.202189	0.259	-0.315733	criteria provided, conflicting interpretations	Ambry Genetics;Biesecker Lab/Human Development Section,National Institutes of Health;Invitae;GeneDx	Benign;Uncertain significance;Benign;Likely benign	Dec 09, 2014;Jul 13, 2012;Mar 24, 2016;May 11, 2016	0	benign	BE	BE
APC	NM_000038	c.3374T>C	p.V1125A	missense	0.62	0.003	9.536	-0.1625	-0.176883	0.455	0.328746	criteria provided, conflicting interpretations	Ambry Genetics;Invitae;GeneDx;Illumina Clinical Services Laboratory,Illumina	Likely benign;Benign;Uncertain significance;Likely benign	Oct 13, 2015;Mar 11, 2016;Aug 04, 2016;Jun 14, 2016	0	benign	BE	DE
APC	NM_000038	c.3386T>C	p.L1129S	missense	0.38	0.157	12.69	0.4004	0.192057	0.417	0.299878	criteria provided, conflicting interpretations	PreventionGenetics,PreventionGenetics;GeneDx;ITMI;Illumina Clinical Services Laboratory,Illumina;Ambry Genetics;Biesecker Lab/Human Development Section,National Institutes of Health;Emory Genetics Laboratory,Emory University;Invitae;Division of Genomic Diagnostics,The Children's Hospital of Philadelphia	Benign;Likely benign;not provided;Likely benign;Benign;Benign;Benign;Benign;Uncertain significance	-;Dec 16, 2016;Sep 19, 2013;Jun 14, 2016;Aug 11, 2014;Jul 13, 2012;Jul 02, 2013;Oct 29, 2015;Apr 14, 2015	0	benign	BE	DE
APC	NM_000038	c.3511C>T	p.R1171C	missense	0.19	0.004	11.33	-0.5948	-0.121119	0.255	-0.127542	criteria provided, multiple submitters, no conflicts	ITMI;Ambry Genetics;GeneDx;Division of Genomic Diagnostics,The Children's Hospital of Philadelphia;Invitae	not provided;Likely benign;Likely benign;Benign;Likely benign	Sep 19, 2013;Jun 06, 2015;Sep 14, 2016;Jul 30, 2015;Mar 14, 2016	0	benign	BE	BE
APC	NM_000038	c.3691C>G	p.L1231V	missense	0.67	0.146	12.87	-0.0184	0.132971	0.302	-0.218848	criteria provided, single submitter	Ambry Genetics	Likely benign	2014-09-23	0	benign	BE	BE
APC	NM_000038	c.3910A>G	p.I1304V	missense	0.93	0	7.849	-0.4087	-0.25754	0.48	0.00779076	criteria provided, single submitter	Ambry Genetics	Likely benign	2014-09-09	0	benign
APC	NM_000038	c.3920T>A	p.I1307K	missense	0.92	0.006	0.043	-0.5369	-0.294488	0.233	-0.205789	criteria provided, conflicting interpretations	OMIM;University of Washington Department of Laboratory Medicine,University of Washington;GeneReviews;OMIM;Biesecker Lab/Human Development Section,National Institutes of Health;Invitae;GeneDx;ITMI;Ambry Genetics;Division of Genomic Diagnostics,The Children's Hospital of Philadelphia	risk factor;risk factor;Pathogenic;risk factor;Uncertain significance;risk factor;risk factor;not provided;Pathogenic;Uncertain significance	Feb 19, 2014;Nov 20, 2015;Oct 27, 2011;Dec 01, 2003;Jul 13, 2012;Mar 29, 2016;Aug 26, 2014;Sep 19, 2013;Apr 13, 2016;Nov 24, 2015	1	benign	BE	BE
APC	NM_000038	c.3949G>C	p.E1317Q	missense	0.48	0.003	9.512	-0.1964	-0.212865	0.215	-0.268152	criteria provided, conflicting interpretations	Pathway Genomics;OMIM;ITMI;Biesecker Lab/Human Development Section,National Institutes of Health;Illumina Clinical Services Laboratory,Illumina;Invitae;GeneDx;GeneReviews;Mayo Clinic Genetic Testing Laboratories,Mayo Clinic;PreventionGenetics,PreventionGenetics;Laboratory for Molecular Medicine,Partners HealthCare Personalized Medicine;Emory Genetics Laboratory,Emory University	Likely benign;Pathogenic;not provided;Benign;Likely benign;Benign;Benign;Pathogenic;Uncertain significance;Benign;Uncertain significance;Benign	Jul 24, 2014;Sep 22, 2000;Sep 19, 2013;Jul 13, 2012;Jun 14, 2016;Mar 27, 2016;Oct 10, 2013;Oct 27, 2011;-;-;Jun 14, 2009;Dec 03, 2014	0	benign	BE	BE
APC	NM_000038	c.4237A>G	p.M1413V	missense	0.72	0.022	14.45	-0.0128	0.125875	0.587	0.245797	criteria provided, conflicting interpretations	Ambry Genetics;Invitae;ITMI;GeneDx;CSER_CC_NCGL University of Washington Medical Center	Benign;Benign;not provided;Uncertain significance;Likely benign	Dec 09, 2014;Feb 23, 2016;Sep 19, 2013;Sep 12, 2014;Jun 01, 2014	0	benign
APC	NM_000038	c.423G>T	p.R141S	missense	0	0.99	17.41	0.4138	0.0448324	0.723	0.215762	criteria provided, single submitter	Invitae	Pathogenic	2015-05-09	1	probably damaging
APC	NM_000038	c.4336G>A	p.A1446T	missense	0.3	0	2.363	-0.7768	-0.507852	0.469	-0.0517593	criteria provided, conflicting interpretations	CSER_CC_NCGL University of Washington Medical Center;Ambry Genetics;Invitae;GeneDx	Uncertain significance;Likely benign;Likely benign;Uncertain significance	Jun 01, 2014;Nov 17, 2015;Jan 23, 2016;Jan 30, 2014	0	benign
APC	NM_000038	c.4360A>G	p.K1454E	missense	0.67	0.062	12.41	-0.3192	-0.0754222	0.554	0.113841	criteria provided, conflicting interpretations	GeneDx;Division of Genomic Diagnostics,The Children's Hospital of Philadelphia;Ambry Genetics;Invitae;Illumina Clinical Services Laboratory,Illumina;CSER_CC_NCGL University of Washington Medical Center	Benign;Uncertain significance;Benign;Benign;Likely benign;Uncertain significance	May 27, 2016;Oct 13, 2015;Jan 20, 2015;Mar 27, 2016;Jun 14, 2016;Jun 01, 2014	0	benign
APC	NM_000038	c.4376C>G	p.T1459S	missense	0.75	0	0	-0.6765	-1.2748	0.195	-0.516507	criteria provided, single submitter	Ambry Genetics	Likely benign	2016-01-07	0	benign	BE	BE
APC	NM_000038	c.4420G>A	p.A1474T	missense	0.72	0.003	12.47	-0.4044	0.0675716	0.339	-0.209233	criteria provided, conflicting interpretations	Illumina Clinical Services Laboratory,Illumina;CSER_CC_NCGL University of Washington Medical Center;Invitae;ITMI;GeneDx;Ambry Genetics	Likely benign;Uncertain significance;Benign;not provided;Benign;Benign	Jun 14, 2016;Jun 01, 2014;Jan 16, 2016;Sep 19, 2013;Feb 05, 2014;Jan 04, 2015	0	benign	BE	BE
APC	NM_000038	c.4732T>G	p.C1578G	missense	0.06	0.998	18.43	0.8803	0.756648	0.918	0.522496	criteria provided, conflicting interpretations	GeneDx;Invitae;Ambry Genetics;CSER_CC_NCGL University of Washington Medical Center	Likely pathogenic;Uncertain significance;Likely pathogenic;Uncertain significance	Dec 24, 2015;Mar 28, 2016;Jan 20, 2016;Jun 01, 2014	1	probably damaging	DE	DE
APC	NM_000038	c.4765C>T	p.R1589C	missense	0.05	0.786	15.6	0.2627	0.303201	0.451	-0.226135	criteria provided, single submitter	Invitae	Likely benign	2014-09-10	0	possibly damaging	BE	BE
APC	NM_000038	c.4919G>A	p.R1640Q	missense	0.34	0.998	16.47	-0.0662	0.592146	0.393	0.0958036	criteria provided, conflicting interpretations	Invitae;Ambry Genetics;ITMI;Counsyl	Likely benign;Uncertain significance;not provided;Uncertain significance	Nov 19, 2015;Apr 04, 2014;Sep 19, 2013;Dec 04, 2015	0	probably damaging	BE
APC	NM_000038	c.5027G>C	p.R1676T	missense	0.59	0.007	11.69	-0.6554	-0.211092	0.239	-0.244491	criteria provided, conflicting interpretations	GeneDx;Ambry Genetics	Uncertain significance;Likely benign	Sep 08, 2016;Aug 24, 2015	0	benign	BE	BE
APC	NM_000038	c.5140G>A	p.D1714N	missense	0.07	0.102	13.47	-0.1515	0.153512	0.395	-0.282923	criteria provided, conflicting interpretations	Ambry Genetics;Invitae;CSER_CC_NCGL University of Washington Medical Center	Likely benign;Uncertain significance;Uncertain significance	Jul 01, 2015;Feb 14, 2016;Jun 01, 2014	0	benign	BE	BE
APC	NM_000038	c.5465T>A	p.V1822D	missense	0.63	0	0.069	-0.9472	-0.652511	0.19	-0.336129	criteria provided, multiple submitters, no conflicts	Ambry Genetics;Pathway Genomics;Laboratory for Molecular Medicine,Partners HealthCare Personalized Medicine;ITMI;Systems Biology Platform Zhejiang California International NanoSystems Institute;PreventionGenetics,PreventionGenetics;GeneReviews;Illumina Clinical Services Laboratory,Illumina;Mayo Clinic Genetic Testing Laboratories,Mayo Clinic;Biesecker Lab/Human Development Section,National Instit…	Benign;Benign;Benign;not provided;other;Benign;Benign;Benign;Benign;Benign;Benign	Nov 13, 2014;Jul 24, 2014;Mar 01, 2008;Sep 19, 2013;-;-;Oct 27, 2011;Jun 14, 2016;-;Jul 13, 2012;Mar 16, 2016	0	benign	BE	BE
APC	NM_000038	c.5506G>A	p.G1836R	missense	0.01	0.373	14.76	0.0578	0.303149	0.367	0.00534759	criteria provided, single submitter	Invitae	Likely benign	2016-01-10	0	benign	BE
APC	NM_000038	c.607C>G	p.Q203E	missense	0.02	0.715	29.9	-0.0241	0.423723	0.476	0.00237445	criteria provided, conflicting interpretations	Ambry Genetics;Invitae;GeneDx;Biesecker Lab/Human Development Section,National Institutes of Health;ITMI	Benign;Likely benign;Uncertain significance;Uncertain significance;not provided	Aug 19, 2015;Mar 28, 2016;Jun 20, 2016;Jul 13, 2012;Sep 19, 2013	0	possibly damaging
APC	NM_000038	c.646C>G	p.R216G	missense	0.55	0	6.154	-0.7453	-0.495829	0.323	-0.180796	criteria provided, single submitter	Ambry Genetics	Likely benign	2013-12-29	0	benign	BE	BE
APC	NM_000038	c.6821C>T	p.A2274V	missense	0.33	0.003	10.47	-0.8244	-0.341163	0.422	-0.0449182	criteria provided, conflicting interpretations	Illumina Clinical Services Laboratory,Illumina;Ambry Genetics;GeneDx;Biesecker Lab/Human Development Section,National Institutes of Health;Invitae;PreventionGenetics,PreventionGenetics;CSER_CC_NCGL University of Washington Medical Center	Likely benign;Likely benign;Uncertain significance;Uncertain significance;Benign;Likely benign;Likely benign	Jun 14, 2016;Jun 18, 2015;Aug 29, 2014;Jul 13, 2012;Mar 28, 2016;-;Jun 01, 2014	0	benign	BE
APC	NM_000038	c.6857C>T	p.A2286V	missense	0.2	0.001	11.92	-0.9088	-0.316332	0.221	-0.477787	criteria provided, conflicting interpretations	ITMI;Ambry Genetics;Invitae;GeneDx	not provided;Likely benign;Likely benign;Uncertain significance	Sep 19, 2013;Jul 21, 2015;Mar 20, 2016;Sep 26, 2016	0	benign	BE	BE
APC	NM_000038	c.7504G>A	p.G2502S	missense	0.63	0.074	15.62	-0.7233	-0.0420656	0.32	-0.314196	criteria provided, multiple submitters, no conflicts	Illumina Clinical Services Laboratory,Illumina;GeneDx;Invitae;Biesecker Lab/Human Development Section,National Institutes of Health;Emory Genetics Laboratory,Emory University;PreventionGenetics,PreventionGenetics;ITMI;Ambry Genetics;Division of Genomic Diagnostics,The Children's Hospital of Philadelphia	Likely benign;Benign;Benign;Benign;Benign;Benign;not provided;Benign;Benign	Jun 14, 2016;Oct 14, 2013;Nov 11, 2015;Jul 13, 2012;Aug 22, 2012;-;Sep 19, 2013;Nov 18, 2014;Aug 07, 2015	0	benign	BE	BE
APC	NM_000038	c.7514G>A	p.R2505Q	missense	0.14	0.961	35	0.2208	0.628394	0.483	0.00140708	criteria provided, multiple submitters, no conflicts	GeneDx;Ambry Genetics;Invitae	Likely benign;Likely benign;Benign	Jul 07, 2016;Jul 16, 2015;Mar 31, 2016	0	probably damaging
APC	NM_000038	c.7543A>G	p.I2515V	missense	1	0.001	3.302	-0.8364	-1.44797	0.185	-0.499942	criteria provided, conflicting interpretations	ITMI;Invitae;Counsyl	not provided;Benign;Uncertain significance	Sep 19, 2013;Mar 18, 2016;Dec 22, 2015	0	benign	BE	BE
APC	NM_000038	c.7574G>A	p.R2525H	missense	0.02	0.998	18.6	0.5187	0.821353	0.579	0.104497	criteria provided, conflicting interpretations	Counsyl;Invitae;Ambry Genetics	Uncertain significance;Likely benign;Uncertain significance	Mar 24, 2016;Jan 19, 2016;Nov 06, 2015	0	probably damaging
APC	NM_000038	c.7786T>G	p.S2596A	missense	0.5	0	1.99	-0.7861	-0.567878	0.163	-0.412278	criteria provided, conflicting interpretations	Ambry Genetics;Counsyl;Invitae	Likely benign;Uncertain significance;Uncertain significance	Oct 10, 2015;Oct 19, 2016;Mar 18, 2016	0	benign	BE	BE
APC	NM_000038	c.7862C>G	p.S2621C	missense	0.07	0.237	14.82	-0.6806	0.207111	0.308	-0.209892	criteria provided, multiple submitters, no conflicts	Emory Genetics Laboratory,Emory University;ITMI;Biesecker Lab/Human Development Section,National Institutes of Health;Ambry Genetics;Illumina Clinical Services Laboratory,Illumina;PreventionGenetics,PreventionGenetics	Benign;not provided;Benign;Benign;Likely benign;Benign	Sep 30, 2013;Sep 19, 2013;Jul 13, 2012;Nov 28, 2014;Jun 14, 2016;-	0	benign	BE	BE
APC	NM_000038	c.7888G>A	p.V2630I	missense	0.42	0	0.646	-0.7459	-0.951152	0.237	-0.505795	criteria provided, conflicting interpretations	Counsyl;GeneDx;Ambry Genetics;Biesecker Lab/Human Development Section,National Institutes of Health	Uncertain significance;Likely benign;Likely benign;Uncertain significance	Jan 27, 2016;Mar 14, 2016;Mar 20, 2016;Jul 13, 2012	0	benign	BE	BE
APC	NM_001127511	c.78C>A	p.S26R	missense	0	0	18.06	0.1417	0.11312	0.383	-0.0215517	criteria provided, multiple submitters, no conflicts	Counsyl;Division of Genomic Diagnostics,The Children's Hospital of Philadelphia;Vantari Genetics;GeneDx;ITMI	Benign;Benign;Benign;Benign;not provided	Feb 10, 2016;Oct 13, 2015;Feb 04, 2016;Dec 31, 2013;Sep 19, 2013	0	benign	BE
APC	NM_000038	c.8068G>A	p.A2690T	missense	0.27	0.006	13	-1.0002	-0.0774787	0.35	-0.436429	criteria provided, multiple submitters, no conflicts	Ambry Genetics;Invitae;Pathway Genomics;GeneDx	Benign;Benign;Benign;Likely benign	Dec 30, 2014;Mar 26, 2016;Nov 06, 2014;Jun 07, 2016	0	benign	BE	BE
APC	NM_000038	c.8255A>C	p.N2752T	missense	0.45	0.001	0.066	-0.9306	-1.03381	0.127	-0.53354	criteria provided, single submitter	Invitae	Benign	2016-02-12	0	benign	BE	BE
APOB	NM_000384	c.10294C>G	p.Q3432E	missense	0.89	0.304	15.41	-0.3202	0.447052	0.307	-0.394858	criteria provided, conflicting interpretations	Blueprint Genetics;Center for Pediatric Genomic Medicine,Children's Mercy Hospital and Clinics;Invitae	Likely benign;Uncertain significance;Benign	Dec 02, 2014;Jan 22, 2016;Feb 18, 2016	0	benign	BE	BE
APOB	NM_000384	c.10579C>T	p.R3527W	missense	0	1	15.4	0.4454	0.603779	0.854	0.342399	criteria provided, multiple submitters, no conflicts	GeneReviews;Robarts Research Institute,University of Western Ontario;Invitae	Pathogenic;Likely pathogenic;Pathogenic	Dec 08, 2016;-;Feb 11, 2016	1	probably damaging	DE	DE
APOB	NM_000384	c.10580G>A	p.R3527Q	missense	0.1	0.999	19.81	0.4605	0.788589	0.735	0.264919	criteria provided, conflicting interpretations	GeneDx;Laboratory for Molecular Medicine,Partners HealthCare Personalized Medicine;Institute for Integrative and Experimental Genomics,University of Luebeck;Robarts Research Institute,University of Western Ontario;GeneReviews;OMIM;Illumina Clinical Services Laboratory,Illumina;Illumina Clinical Services Laboratory,Illumina;Cardiovascular Research Group,Instituto Nacional de Saude Doutor Ricardo J…	Pathogenic;Pathogenic;Likely pathogenic;Likely pathogenic;Pathogenic;Pathogenic;Uncertain significance;Pathogenic;Pathogenic	Oct 06, 2016;Mar 04, 2016;-;-;Dec 08, 2016;Nov 01, 2001;Jun 14, 2016;Jun 14, 2016;Mar 01, 2016	1	probably damaging
APOB	NM_000384	c.11401T>A	p.S3801T	missense	0.1	0.497	16.42	-0.903	0.0657597	0.102	-0.65329	criteria provided, conflicting interpretations	Cardiovascular Research Group,Instituto Nacional de Saude Doutor Ricardo Jorge;Invitae	Uncertain significance;Likely benign	Mar 01, 2016;Jan 16, 2016	0	possibly damaging	BE	BE
APOB	NM_000384	c.11477C>T	p.T3826M	missense	0.01	0.99	16.77	-1.0969	0.496186	0.197	-0.324336	criteria provided, conflicting interpretations	Division of Genomic Diagnostics,The Children's Hospital of Philadelphia;Cardiovascular Research Group,Instituto Nacional de Saude Doutor Ricardo Jorge;Illumina Clinical Services Laboratory,Illumina;Illumina Clinical Services Laboratory,Illumina;Invitae	Benign;Uncertain significance;Uncertain significance;Uncertain significance;Benign	Jul 29, 2015;Mar 01, 2016;Jun 14, 2016;Jun 14, 2016;Mar 27, 2016	0	probably damaging	BE	BE
APOB	NM_000384	c.12794T>C	p.V4265A	missense	0.34	0.001	10.79	-0.9042	-0.910777	0.024	-0.699639	criteria provided, single submitter	Invitae	Benign	2016-02-24	0	benign	BE	BE
APOB	NM_000384	c.12940A>G	p.I4314V	missense	0.67	0.007	7.554	-0.8875	-1.01349	0.01	-0.731603	criteria provided, multiple submitters, no conflicts	Invitae;Division of Genomic Diagnostics,The Children's Hospital of Philadelphia	Benign;Benign	Dec 03, 2015;Oct 18, 2015	0	benign	BE	BE
APOB	NM_000384	c.2981C>T	p.P994L	missense	0	0.411	19.94	-1.0709	0.36512	0.268	-0.0162551	criteria provided, conflicting interpretations	Cardiovascular Research Group,Instituto Nacional de Saude Doutor Ricardo Jorge;Invitae	Uncertain significance;Likely benign	Mar 01, 2016;Dec 03, 2015	0	benign	BE
APOB	NM_000384	c.3337G>C	p.D1113H	missense	0.03	0.615	18.89	-0.9197	0.0542937	0.1	-0.612188	criteria provided, conflicting interpretations	PreventionGenetics,PreventionGenetics;Division of Genomic Diagnostics,The Children's Hospital of Philadelphia;Cardiovascular Research Group,Instituto Nacional de Saude Doutor Ricardo Jorge;Illumina Clinical Services Laboratory,Illumina;Invitae	Likely benign;Uncertain significance;Benign;Likely benign;Benign	-;Mar 06, 2015;Mar 01, 2016;Jun 14, 2016;Dec 22, 2015	0	possibly damaging	BE	BE
APOB	NM_000384	c.3427C>T	p.P1143S	missense	0.97	0.02	7.574	-0.9344	-0.973138	0.067	-0.744601	criteria provided, single submitter	Invitae	Likely benign	2016-02-04	0	benign	BE	BE
APOB	NM_000384	c.8462C>T	p.P2821L	missense	0.14	0.208	9.744	-0.8256	-0.0754759	0.097	-0.566693	criteria provided, conflicting interpretations	PreventionGenetics,PreventionGenetics;Invitae;Division of Genomic Diagnostics,The Children's Hospital of Philadelphia;Illumina Clinical Services Laboratory,Illumina	Likely benign;Benign;Uncertain significance;Likely benign	-;Dec 16, 2015;Feb 13, 2015;Jun 14, 2016	0	benign	BE	BE
APOB	NM_000384	c.9835A>G	p.S3279G	missense	0.08	0.913	10.38	-0.6764	0.20518	0.264	-0.589218	criteria provided, conflicting interpretations	Illumina Clinical Services Laboratory,Illumina;Division of Genomic Diagnostics,The Children's Hospital of Philadelphia;PreventionGenetics,PreventionGenetics;Cardiovascular Research Group,Instituto Nacional de Saude Doutor Ricardo Jorge;Invitae;Robarts Research Institute,University of Western Ontario	Likely benign;Uncertain significance;Benign;Uncertain significance;Benign;Uncertain significance	Jun 14, 2016;Jul 10, 2015;-;Mar 01, 2016;Dec 08, 2015;-	0	probably damaging	BE	BE
ATM	NM_000051	c.1160A>G	p.K387R	missense	1	0	3.626	-0.9699	-1.42011	0.052	-0.636925	criteria provided, single submitter	Ambry Genetics	Likely benign	2015-06-23	0	benign	BE	BE
ATM	NM_000051	c.1229T>C	p.V410A	missense	0.01	0.067	15.88	-1.0725	0.226071	0.264	-0.140067	criteria provided, conflicting interpretations	Emory Genetics Laboratory,Emory University;Ambry Genetics;Invitae;GeneDx;ITMI;Vantari Genetics	Likely benign;Benign;Benign;Uncertain significance;not provided;Uncertain significance	Apr 01, 2015;Jul 13, 2014;Mar 25, 2016;Oct 07, 2014;Sep 19, 2013;Jan 22, 2016	0	benign	BE
ATM	NM_000051	c.125A>G	p.H42R	missense	0.48	0.057	9.249	-1.0639	-0.249204	0.069	-0.457481	criteria provided, conflicting interpretations	Invitae;Ambry Genetics;GeneDx	Uncertain significance;Likely benign;Likely benign	Mar 17, 2016;Dec 06, 2015;Sep 12, 2016	0	benign	BE	BE
ATM	NM_000051	c.146C>G	p.S49C	missense	0.01	0.739	18.13	-0.9703	0.190854	0.06	-0.359512	criteria provided, multiple submitters, no conflicts	GeneDx;PreventionGenetics,PreventionGenetics;Invitae;Center for Pediatric Genomic Medicine,Children's Mercy Hospital and Clinics;Praxis fuer Humangenetik Tuebingen,;Ambry Genetics;Emory Genetics Laboratory,Emory University;OMIM	Benign;Benign;Benign;Likely benign;Likely benign;Benign;Benign;risk factor	Oct 03, 2013;-;Nov 13, 2015;Sep 28, 2015;Jul 31, 2016;Jun 19, 2014;Feb 27, 2015;Jun 01, 2006	0	possibly damaging	BE	BE
ATM	NM_000051	c.1541G>A	p.G514D	missense	0.86	0.814	19.13	-0.6884	0.569369	0.269	-0.202124	criteria provided, multiple submitters, no conflicts	Center for Pediatric Genomic Medicine,Children's Mercy Hospital and Clinics;GeneDx;Emory Genetics Laboratory,Emory University;Vantari Genetics;PreventionGenetics,PreventionGenetics;Ambry Genetics;Illumina Clinical Services Laboratory,Illumina;ITMI	Benign;Benign;Benign;Benign;Benign;Benign;Likely benign;not provided	Apr 25, 2016;Oct 29, 2013;May 12, 2016;Feb 04, 2016;-;Oct 24, 2014;Jun 14, 2016;Sep 19, 2013	0	possibly damaging	BE	BE
ATM	NM_000051	c.1636C>G	p.L546V	missense	0.01	0.36	10.75	-1.0195	-0.710279	0.067	-0.436318	criteria provided, multiple submitters, no conflicts	Illumina Clinical Services Laboratory,Illumina;Invitae;Center for Pediatric Genomic Medicine,Children's Mercy Hospital and Clinics;PreventionGenetics,PreventionGenetics;Emory Genetics Laboratory,Emory University;Ambry Genetics;GeneDx;ITMI	Likely benign;Benign;Benign;Benign;Benign;Benign;Benign;not provided	Jun 14, 2016;Mar 29, 2016;Dec 22, 2015;-;Feb 16, 2015;Nov 25, 2014;Oct 01, 2013;Sep 19, 2013	0	benign	BE	BE
ATM	NM_000051	c.1648A>G	p.I550V	missense	0.8	0	0.006	-1.0248	-1.69256	0.023	-0.666039	criteria provided, single submitter	Ambry Genetics	Likely benign	2015-10-21	0	benign	BE	BE
ATM	NM_000051	c.1744T>C	p.F582L	missense	1	0.001	3.89	-1.027	-0.730072	0.272	-0.291983	criteria provided, multiple submitters, no conflicts	PreventionGenetics,PreventionGenetics;ITMI;GeneDx;Emory Genetics Laboratory,Emory University;Invitae;Ambry Genetics	Likely benign;not provided;Likely benign;Likely benign;Benign;Benign	-;Sep 19, 2013;Nov 28, 2016;Mar 20, 2015;Mar 20, 2016;Nov 24, 2014	0	benign	BE	BE
ATM	NM_000051	c.1810C>T	p.P604S	missense	0.2	0.195	15.46	-0.4686	0.297304	0.415	-0.188971	criteria provided, multiple submitters, no conflicts	ITMI;Ambry Genetics;Invitae;Genetic Services Laboratory, University of Chicago;GeneDx;Emory Genetics Laboratory,Emory University	not provided;Benign;Benign;Likely benign;Likely benign;Likely benign	Sep 19, 2013;Jun 19, 2014;Mar 28, 2016;Aug 03, 2015;Oct 09, 2014;Sep 15, 2015	0	benign		BE
ATM	NM_000051	c.2096A>G	p.E699G	missense	0.08	0.395	21.5	-0.1022	0.384148	0.358	-0.251152	criteria provided, conflicting interpretations	GeneDx;PreventionGenetics,PreventionGenetics;Ambry Genetics;Emory Genetics Laboratory,Emory University;Invitae	Likely benign;Likely benign;Benign;Benign;Uncertain significance	Jul 08, 2016;-;Dec 04, 2014;Dec 29, 2014;Feb 24, 2016	0	benign	BE	BE
ATM	NM_000051	c.2119T>C	p.S707P	missense	0.3	0	11.63	-0.9444	-0.584353	0.249	-0.360105	criteria provided, multiple submitters, no conflicts	Division of Genomic Diagnostics,The Children's Hospital of Philadelphia;Ambry Genetics;Emory Genetics Laboratory,Emory University;Color Genomics, Inc.;Genetic Services Laboratory, University of Chicago;ITMI;GeneDx;Invitae	Benign;Benign;Benign;Benign;Likely benign;not provided;Benign;Benign	Oct 11, 2015;Jul 14, 2014;Feb 26, 2015;Dec 04, 2014;-;Sep 19, 2013;Sep 04, 2013;Nov 13, 2015	0	benign	BE	BE
ATM	NM_000051	c.2147T>A	p.V716D	missense	0.01	0.75	23	0.079	0.579987	0.688	0.017643	criteria provided, single submitter	GeneDx	Likely pathogenic	2015-06-11	1	possibly damaging
ATM	NM_000051	c.2362A>C	p.S788R	missense	0.34	0.021	6.503	-1.0098	-0.69716	0.257	-0.259097	criteria provided, multiple submitters, no conflicts	Invitae;Ambry Genetics;ITMI;GeneDx;Emory Genetics Laboratory,Emory University	Benign;Likely benign;not provided;Benign;Benign	Mar 08, 2016;Aug 27, 2015;Sep 19, 2013;May 26, 2015;Jan 07, 2015	0	benign	BE	BE
ATM	NM_000051	c.2396C>T	p.A799V	missense	1	0.001	0.253	-0.9553	-0.89997	0.084	-0.434056	criteria provided, multiple submitters, no conflicts	GeneDx;Ambry Genetics	Likely benign;Likely benign	Nov 25, 2016;Feb 23, 2016	0	benign	BE	BE
ATM	NM_000051	c.2442C>A	p.D814E	missense	1	0.078	9.728	-0.7525	-0.319892	0.343	-0.251732	criteria provided, multiple submitters, no conflicts	Ambry Genetics;ITMI;Invitae;GeneDx	Benign;not provided;Benign;Benign	Aug 29, 2014;Sep 19, 2013;Mar 28, 2016;Dec 16, 2013	0	benign	BE	BE
ATM	NM_000051	c.2572T>C	p.F858L	missense	0.16	0.325	14.06	-0.9629	-0.168383	0.122	-0.532408	criteria provided, conflicting interpretations	PreventionGenetics,PreventionGenetics;Color Genomics, Inc.;GeneDx;Vantari Genetics;ITMI;Praxis fuer Humangenetik Tuebingen,;Ambry Genetics;Invitae;Emory Genetics Laboratory,Emory University	Benign;Benign;Benign;Benign;not provided;Uncertain significance;Benign;Benign;Benign	-;Nov 21, 2014;Sep 11, 2013;Oct 13, 2015;Sep 19, 2013;Jul 31, 2016;Jul 14, 2014;Nov 10, 2015;Feb 09, 2015	0	benign	BE	BE
ATM	NM_000051	c.2614C>T	p.P872S	missense	0.78	0	3.353	-1.0344	-0.888232	0.122	-0.445926	criteria provided, multiple submitters, no conflicts	Invitae;Emory Genetics Laboratory,Emory University;ITMI;GeneDx;Ambry Genetics;Illumina Clinical Services Laboratory,Illumina;Center for Pediatric Genomic Medicine,Children's Mercy Hospital and Clinics	Benign;Benign;not provided;Benign;Benign;Likely benign;Benign	Mar 29, 2016;Feb 16, 2015;Sep 19, 2013;Oct 01, 2013;Nov 25, 2014;Jun 14, 2016;Dec 22, 2015	0	benign	BE	BE
ATM	NM_000051	c.2849T>G	p.L950R	missense	0	0.98	23.6	0.2076	0.770834	0.827	0.294434	criteria provided, multiple submitters, no conflicts	Ambry Genetics;GeneDx	Likely pathogenic;Likely pathogenic	Jan 14, 2016;Aug 09, 2016	1	probably damaging	DE	DE
ATM	NM_000051	c.2932T>C	p.S978P	missense	0.01	0.998	24.8	0.2005	0.739625	0.874	0.317973	criteria provided, conflicting interpretations	Emory Genetics Laboratory,Emory University;Ambry Genetics;Invitae;GeneDx	Likely benign;Uncertain significance;Benign;Uncertain significance	Jul 22, 2016;Jan 28, 2016;Mar 26, 2016;Dec 05, 2016	0	probably damaging	DE	DE
ATM	NM_000051	c.3118A>G	p.M1040V	missense	1	0	0.185	-1.0469	-0.739668	0.096	-0.451498	criteria provided, conflicting interpretations	ITMI;Ambry Genetics;Center for Pediatric Genomic Medicine,Children's Mercy Hospital and Clinics;PreventionGenetics,PreventionGenetics;GeneDx;Invitae;Genetic Services Laboratory, University of Chicago;Illumina Clinical Services Laboratory,Illumina;OMIM	not provided;Benign;Likely benign;Benign;Benign;Benign;Likely benign;Likely benign;Pathogenic	Sep 19, 2013;Nov 21, 2014;Aug 19, 2015;-;Nov 26, 2013;Nov 02, 2015;-;Jun 14, 2016;Sep 01, 1997	0	benign	BE	BE
ATM	NM_000051	c.3161C>G	p.P1054R	missense	0.01	0.999	18.22	-0.1752	0.752596	0.391	-0.125479	criteria provided, multiple submitters, no conflicts	Ambry Genetics;ITMI;Color Genomics, Inc.;PreventionGenetics,PreventionGenetics;Emory Genetics Laboratory,Emory University;Invitae	Benign;not provided;Benign;Benign;Benign;Benign	Nov 18, 2014;Sep 19, 2013;Nov 10, 2014;-;Feb 09, 2015;Jul 02, 2015	0	probably damaging
ATM	NM_000051	c.3284G>A	p.R1095K	missense	0.87	0.215	11.56	-0.6631	0.227553	0.227	-0.193978	criteria provided, single submitter	Ambry Genetics	Likely pathogenic	2014-02-18	1	benign	BE	BE
ATM	NM_000051	c.3383A>G	p.Q1128R	missense	0.01	0.343	14.99	-0.8558	-0.0316475	0.21	-0.326661	criteria provided, multiple submitters, no conflicts	GeneDx;ITMI;Ambry Genetics;Invitae;Center for Pediatric Genomic Medicine,Children's Mercy Hospital and Clinics;Emory Genetics Laboratory,Emory University	Benign;not provided;Benign;Benign;Likely benign;Benign	Dec 30, 2013;Sep 19, 2013;Nov 20, 2014;Mar 29, 2016;Apr 28, 2016;Feb 29, 2016	0	benign	BE	BE
ATM	NM_000051	c.3467C>T	p.T1156M	missense	0.23	0.001	11.02	-0.9973	-1.09455	0.137	-0.420197	criteria provided, conflicting interpretations	Ambry Genetics;Invitae	Likely benign;Uncertain significance	Jun 23, 2015;Feb 27, 2015	0	benign	BE	BE
ATM	NM_000051	c.370A>G	p.I124V	missense	1	0.003	5.116	-0.9933	-0.821387	0.04	-0.461901	criteria provided, multiple submitters, no conflicts	Invitae;PreventionGenetics,PreventionGenetics;GeneDx;Ambry Genetics	Benign;Likely benign;Likely benign;Likely benign	Mar 19, 2016;-;Jul 06, 2016;Aug 25, 2015	0	benign	BE	BE
ATM	NM_000051	c.378T>A	p.D126E	missense	0.98	0.003	11.06	-1.0656	-0.850133	0.163	-0.5705	criteria provided, multiple submitters, no conflicts	Genetic Services Laboratory, University of Chicago;PreventionGenetics,PreventionGenetics;ITMI;Ambry Genetics;Emory Genetics Laboratory,Emory University;Illumina Clinical Services Laboratory,Illumina	Likely benign;Benign;not provided;Benign;Benign;Likely benign	-;-;Sep 19, 2013;Nov 19, 2014;Feb 16, 2015;Jun 14, 2016	0	benign	BE	BE
ATM	NM_000051	c.3831G>C	p.E1277D	missense	0.54	0.034	14.97	-0.9937	-0.590532	0.056	-0.439408	criteria provided, single submitter	Ambry Genetics	Likely benign	2016-04-06	0	benign	BE	BE
ATM	NM_000051	c.3919G>A	p.G1307R	missense	0.37	0.023	4.541	-1.0247	-0.679931	0.134	-0.280644	criteria provided, multiple submitters, no conflicts	Ambry Genetics;Invitae	Likely benign;Likely benign	Dec 04, 2015;Dec 22, 2015	0	benign	BE	BE
ATM	NM_000051	c.3963G>A	p.M1321I	missense	0.49	0.002	9.956	-1.0383	-0.619305	0.022	-0.414953	criteria provided, single submitter	ITMI;Ambry Genetics	not provided;Likely benign	Sep 19, 2013;Oct 12, 2015	0	benign	BE	BE
ATM	NM_000051	c.4138C>T	p.H1380Y	missense	1	0	2.806	-1.0698	-0.797855	0.164	-0.499588	criteria provided, multiple submitters, no conflicts	PreventionGenetics,PreventionGenetics;Illumina Clinical Services Laboratory,Illumina;ITMI;Emory Genetics Laboratory,Emory University;Ambry Genetics	Benign;Likely benign;not provided;Benign;Benign	-;Jun 14, 2016;Sep 19, 2013;May 12, 2016;Nov 21, 2014	0	benign	BE	BE
ATM	NM_000051	c.4258C>T	p.L1420F	missense	0.06	0.083	13.3	-0.8541	-0.356923	0.147	-0.218193	criteria provided, conflicting interpretations	PreventionGenetics,PreventionGenetics;Genetic Services Laboratory, University of Chicago;ITMI;Vantari Genetics;GeneDx;Invitae;Emory Genetics Laboratory,Emory University;Ambry Genetics;Division of Genomic Diagnostics,The Children's Hospital of Philadelphia	Benign;Likely benign;not provided;Benign;Benign;Benign;Benign;Uncertain significance;Benign	-;-;Sep 19, 2013;Feb 03, 2016;Oct 15, 2013;Nov 10, 2015;Jun 16, 2015;Aug 30, 2013;Jul 15, 2015	0	benign	BE	BE
ATM	NM_000051	c.4365T>A	p.S1455R	missense	0.15	0.256	16.11	-0.8502	0.188253	0.083	-0.226658	criteria provided, conflicting interpretations	Ambry Genetics;Color Genomics, Inc.;Invitae	Uncertain significance;Uncertain significance;Likely benign	Aug 22, 2014;May 02, 2016;Jan 30, 2016	0	benign	BE	BE
ATM	NM_000051	c.4388T>G	p.F1463C	missense	0	0.996	24.2	-0.4768	0.47191	0.511	0.29777	criteria provided, conflicting interpretations	Invitae;Vantari Genetics;Ambry Genetics;ITMI;GeneDx;Emory Genetics Laboratory,Emory University	Benign;Uncertain significance;Benign;not provided;Likely benign;Uncertain significance	Mar 28, 2016;Oct 26, 2015;Jun 19, 2014;Sep 19, 2013;May 07, 2015;Feb 05, 2015	0	probably damaging		DE
ATM	NM_000051	c.4394T>C	p.L1465P	missense	0	0.975	24	-0.0604	0.782393	0.802	0.299728	criteria provided, conflicting interpretations	Ambry Genetics;Invitae;GeneDx	Likely pathogenic;Uncertain significance;Likely pathogenic	Apr 14, 2016;Mar 12, 2016;Jun 08, 2015	1	probably damaging	DE	DE
ATM	NM_000051	c.4606A>G	p.K1536E	missense	1	0	0.02	-0.9798	-1.49931	0.057	-0.621708	criteria provided, conflicting interpretations	GeneDx;Ambry Genetics	Uncertain significance;Likely benign	Aug 14, 2016;Oct 16, 2015	0	benign	BE	BE
ATM	NM_000051	c.4949A>G	p.N1650S	missense	1	0	2.775	-1.0197	-0.765417	0.059	-0.61155	criteria provided, multiple submitters, no conflicts	Emory Genetics Laboratory,Emory University;Ambry Genetics;Invitae;GeneDx;ITMI	Benign;Benign;Benign;Likely benign;not provided	Aug 28, 2015;Nov 19, 2014;Mar 14, 2016;Sep 09, 2014;Sep 19, 2013	0	benign	BE	BE
ATM	NM_000051	c.5071A>C	p.S1691R	missense	0.46	0.002	9.876	-1.0139	-0.485925	0.335	-0.163007	criteria provided, multiple submitters, no conflicts	Ambry Genetics;Invitae;ITMI;Emory Genetics Laboratory,Emory University;GeneDx	Benign;Benign;not provided;Benign;Likely benign	Jun 23, 2014;Mar 28, 2016;Sep 19, 2013;Aug 31, 2016;Oct 10, 2014	0	benign	BE
ATM	NM_000051	c.544G>C	p.V182L	missense	0.22	0.005	12.03	-1.0042	-0.53324	0.039	-0.498178	criteria provided, multiple submitters, no conflicts	ITMI;Vantari Genetics;Invitae;GeneDx;Emory Genetics Laboratory,Emory University;Center for Pediatric Genomic Medicine,Children's Mercy Hospital and Clinics;Ambry Genetics	not provided;Likely benign;Benign;Benign;Benign;Benign;Benign	Sep 19, 2013;Feb 04, 2016;Mar 26, 2016;Oct 25, 2013;Mar 30, 2015;Sep 15, 2014;Nov 24, 2014	0	benign	BE	BE
ATM	NM_000051	c.5557G>A	p.D1853N	missense	0.07	0.015	17.18	-1.0617	0.162785	0.118	-0.372233	criteria provided, multiple submitters, no conflicts	Illumina Clinical Services Laboratory,Illumina;Genetic Services Laboratory, University of Chicago;ITMI;PreventionGenetics,PreventionGenetics;Ambry Genetics;Emory Genetics Laboratory,Emory University	Likely benign;Likely benign;not provided;Benign;Benign;Benign	Jun 14, 2016;-;Sep 19, 2013;-;Jun 12, 2015;May 21, 2015	0	benign	BE	BE
ATM	NM_000051	c.5558A>T	p.D1853V	missense	0.01	0.423	20.9	-0.1943	0.535458	0.589	0.267279	criteria provided, multiple submitters, no conflicts	PreventionGenetics,PreventionGenetics;Ambry Genetics;ITMI;GeneDx;Invitae	Likely benign;Benign;not provided;Likely benign;Benign	-;Jul 01, 2014;Sep 19, 2013;Feb 28, 2014;Nov 09, 2015	0	benign		DE
ATM	NM_000051	c.566G>A	p.R189K	missense	0	0.994	33	-0.744	0.759474	0.277	-0.0791041	criteria provided, conflicting interpretations	Invitae;Ambry Genetics	Uncertain significance;Benign	Sep 22, 2014;Dec 26, 2014	0	probably damaging	BE
ATM	NM_000051	c.5693G>A	p.R1898Q	missense	0.58	0.001	11.32	-0.9552	-0.405846	0.125	-0.453831	criteria provided, conflicting interpretations	Ambry Genetics;GeneDx;ITMI	Uncertain significance;Likely benign;not provided	Mar 21, 2016;Dec 09, 2015;Sep 19, 2013	0	benign	BE	BE
ATM	NM_000051	c.569T>A	p.I190K	missense	0.03	0.856	26.2	-0.756	0.704671	0.376	0.118932	criteria provided, single submitter	Ambry Genetics	Benign	2012-08-28	0	possibly damaging
ATM	NM_000051	c.5858C>T	p.T1953I	missense	0	1	29.8	0.2566	0.841476	0.85	0.356544	criteria provided, single submitter	Ambry Genetics	Likely pathogenic	2013-11-26	1	probably damaging	DE	DE
ATM	NM_000051	c.6047A>G	p.D2016G	missense	0	1	26.3	-0.3257	0.788914	0.797	0.211017	criteria provided, single submitter	Ambry Genetics	Likely pathogenic	2014-01-28	1	probably damaging	DE
ATM	NM_000051	c.6056A>G	p.Y2019C	missense	0	1	24.3	-1.1895	0.786974	0.702	0.138815	criteria provided, single submitter	Ambry Genetics	Likely pathogenic	2015-01-16	1	probably damaging	DE
ATM	NM_000051	c.6067G>A	p.G2023R	missense	0.01	0.972	30	-1.1196	0.795411	0.511	0.0695318	criteria provided, conflicting interpretations	ITMI;Invitae;Ambry Genetics;PreventionGenetics,PreventionGenetics;GeneDx	not provided;Likely benign;Likely benign;Benign;Uncertain significance	Sep 19, 2013;Mar 27, 2016;Dec 22, 2015;-;Oct 31, 2016	0	probably damaging
ATM	NM_000051	c.6088A>G	p.I2030V	missense	0.39	0	8.212	-0.8445	-0.470842	0.146	-0.741722	criteria provided, multiple submitters, no conflicts	ITMI;Ambry Genetics;Counsyl;Invitae;Emory Genetics Laboratory,Emory University;GeneDx;Genetic Services Laboratory, University of Chicago	not provided;Benign;Likely benign;Benign;Benign;Benign;Likely benign	Sep 19, 2013;Jun 30, 2014;Aug 28, 2014;Mar 28, 2016;Jan 07, 2015;Jan 27, 2014;Jul 27, 2015	0	benign	BE	BE
ATM	NM_000051	c.6095G>A	p.R2032K	missense	0.03	0.856	26.8	-1.1201	0.701063	0.436	0.0141465	criteria provided, multiple submitters, no conflicts	Ambry Genetics;Invitae;GeneDx;Counsyl	Pathogenic;Pathogenic;Pathogenic;Likely pathogenic	Sep 18, 2015;Oct 26, 2015;Aug 29, 2016;Dec 23, 2014	1	possibly damaging
ATM	NM_000051	c.6115G>A	p.E2039K	missense	0.06	0.952	19.39	-1.1779	0.750842	0.572	0.0893798	criteria provided, conflicting interpretations	Invitae;GeneDx	Uncertain significance;Likely pathogenic	Aug 08, 2015;Sep 16, 2015	1	probably damaging
ATM	NM_000051	c.6154G>A	p.E2052K	missense	0.18	0.523	20.2	-0.9675	0.490397	0.208	-0.332636	criteria provided, conflicting interpretations	Invitae;GeneDx;GeneReviews;Ambry Genetics	Likely pathogenic;Uncertain significance;Pathogenic;Likely pathogenic	Sep 29, 2015;Dec 17, 2014;Oct 27, 2016;Nov 17, 2015	1	possibly damaging	BE	BE
ATM	NM_000051	c.6235G>A	p.V2079I	missense	0.25	0.001	9.681	-0.9028	-1.82255	0.078	-0.798347	criteria provided, multiple submitters, no conflicts	PreventionGenetics,PreventionGenetics;Invitae;Ambry Genetics;ITMI;GeneDx	Benign;Benign;Benign;not provided;Benign	-;Mar 27, 2016;Jul 14, 2014;Sep 19, 2013;Oct 11, 2013	0	benign	BE	BE
ATM	NM_000051	c.6437G>C	p.S2146T	missense	1	0.002	0.87	-1.0934	-0.862349	0.046	-0.507884	criteria provided, multiple submitters, no conflicts	ITMI;Ambry Genetics;GeneDx;Invitae	not provided;Benign;Benign;Benign	Sep 19, 2013;Nov 21, 2014;Oct 11, 2013;Mar 11, 2016	0	benign	BE	BE
ATM	NM_000051	c.6679C>T	p.R2227C	missense	0	0.999	29.1	0.8035	0.768159	0.854	0.406801	criteria provided, multiple submitters, no conflicts	GeneReviews;Ambry Genetics;Invitae;GeneDx	Pathogenic;Likely pathogenic;Pathogenic;Likely pathogenic	Oct 27, 2016;Dec 14, 2015;Mar 01, 2016;Jul 06, 2016	1	probably damaging	DE	DE
ATM	NM_000051	c.6860G>C	p.G2287A	missense	0.76	0.243	12.31	-0.827	-0.118643	0.077	-0.336387	criteria provided, multiple submitters, no conflicts	Invitae;Ambry Genetics;GeneDx	Likely benign;Likely benign;Likely benign	Mar 28, 2016;Sep 18, 2015;Jun 15, 2016	0	benign	BE	BE
ATM	NM_000051	c.6919C>T	p.L2307F	missense	0.05	0.98	22.4	-0.1593	0.718855	0.395	-0.00692632	criteria provided, conflicting interpretations	ITMI;Invitae;Emory Genetics Laboratory,Emory University;GeneDx;Ambry Genetics	not provided;Benign;Uncertain significance;Likely benign;Benign	Sep 19, 2013;Mar 28, 2016;May 20, 2016;Oct 06, 2014;Jul 12, 2014	0	probably damaging
ATM	NM_000051	c.6995T>C	p.L2332P	missense	0.28	0.01	5.623	-0.877	-0.518163	0.193	-0.303038	criteria provided, multiple submitters, no conflicts	Invitae;GeneDx;Ambry Genetics;ITMI;Center for Pediatric Genomic Medicine,Children's Mercy Hospital and Clinics	Benign;Benign;Benign;not provided;Likely benign	Mar 27, 2016;Oct 01, 2013;Nov 25, 2014;Sep 19, 2013;Feb 11, 2016	0	benign	BE	BE
ATM	NM_000051	c.7181C>T	p.S2394L	missense	0.01	0.978	35	0.3835	0.835561	0.878	0.368336	criteria provided, single submitter	GeneDx	Likely pathogenic	2015-10-19	1	probably damaging	DE	DE
ATM	NM_000051	c.7271T>G	p.V2424G	missense	0	0.996	26.1	0.2108	0.803158	0.855	0.331717	criteria provided, multiple submitters, no conflicts	Ambry Genetics;Invitae;OMIM;Genetic Services Laboratory, University of Chicago;Baylor Miraca Genetics Laboratories;OMIM;OMIM;Counsyl;GeneDx;Color Genomics, Inc.	Pathogenic;Pathogenic;Pathogenic;Pathogenic;Pathogenic;risk factor;Pathogenic;Likely pathogenic;Pathogenic;Pathogenic	May 20, 2015;Mar 28, 2016;Nov 01, 2006;Jun 27, 2014;Sep 22, 2014;Nov 01, 2006;Nov 01, 2006;May 16, 2016;Nov 28, 2016;Mar 09, 2015	1	probably damaging	DE	DE
ATM	NM_000051	c.7294A>T	p.I2432F	missense	0.11	0.006	16.26	-0.7208	-0.0659366	0.306	-0.169021	criteria provided, single submitter	Ambry Genetics	Likely benign	2014-03-10	0	benign	BE
ATM	NM_000051	c.7390T>C	p.C2464R	missense	0.45	0.391	5.902	-0.3456	0.158661	0.668	0.0694927	criteria provided, conflicting interpretations	GeneDx;Division of Genomic Diagnostics,The Children's Hospital of Philadelphia;Ambry Genetics;Invitae	Likely benign;Uncertain significance;Benign;Uncertain significance	Sep 20, 2016;Jul 15, 2015;Nov 12, 2015;Oct 20, 2015	0	benign
ATM	NM_000051	c.7408T>G	p.Y2470D	missense	0	1	22.9	0.2688	0.742035	0.854	0.326181	criteria provided, single submitter	Ambry Genetics	Likely pathogenic	2015-05-14	1	probably damaging	DE	DE
ATM	NM_000051	c.7463G>A	p.C2488Y	missense	0	0.997	16.37	0.0258	0.672311	0.883	0.0504655	criteria provided, conflicting interpretations	Ambry Genetics;GeneDx	Uncertain significance;Likely pathogenic	Oct 08, 2015;Jun 13, 2016	1	probably damaging	DE
ATM	NM_000051	c.7570G>C	p.A2524P	missense	0	1	34	0.6933	0.898418	0.894	0.411035	criteria provided, single submitter	Ambry Genetics	Likely pathogenic	2014-12-23	1	probably damaging	DE	DE
ATM	NM_000051	c.7919C>G	p.T2640S	missense	0.78	0.004	7.638	-0.9327	-0.757283	0.117	-0.50106	criteria provided, single submitter	Ambry Genetics	Likely benign	2015-05-21	0	benign	BE	BE
ATM	NM_000051	c.7926A>C	p.R2642S	missense	0.1	0.449	16.97	-0.3818	0.199883	0.626	0.075001	criteria provided, multiple submitters, no conflicts	Invitae;Ambry Genetics	Likely pathogenic;Likely pathogenic	Mar 15, 2015;Aug 24, 2015	1	possibly damaging
ATM	NM_000051	c.7985T>A	p.V2662D	missense	0	0.994	26.7	0.7751	0.82834	0.916	0.413182	criteria provided, single submitter	Invitae	Pathogenic	2015-04-24	1	probably damaging	DE	DE
ATM	NM_000051	c.7997C>A	p.T2666N	missense	0	1	27.8	0.8239	0.905069	0.746	0.0275205	criteria provided, single submitter	GeneDx	Likely pathogenic	2015-05-19	1	probably damaging	DE
ATM	NM_000051	c.8122G>A	p.D2708N	missense	0	1	29.3	0.6525	0.751212	0.688	-0.0289479	criteria provided, conflicting interpretations	GeneDx;Ambry Genetics	Likely pathogenic;Uncertain significance	Jul 24, 2015;Mar 03, 2016	1	probably damaging
ATM	NM_000051	c.8146G>T	p.V2716F	missense	0	1	22.7	0.4526	0.668529	0.676	0.278767	criteria provided, multiple submitters, no conflicts	Ambry Genetics;GeneDx	Likely pathogenic;Pathogenic	Sep 10, 2015;Sep 23, 2016	1	probably damaging		DE
ATM	NM_000051	c.8147T>C	p.V2716A	missense	0	0.993	24.2	0.7166	0.718146	0.905	0.403944	criteria provided, multiple submitters, no conflicts	GeneDx;Ambry Genetics;GeneReviews;Invitae;Counsyl	Likely pathogenic;Likely pathogenic;Pathogenic;Pathogenic;Likely pathogenic	Jun 15, 2016;Mar 04, 2016;Oct 27, 2016;Mar 03, 2016;May 13, 2014	1	probably damaging	DE	DE
ATM	NM_000051	c.8293G>A	p.G2765S	missense	0	1	36	0.8576	1.09745	0.915	0.433833	criteria provided, multiple submitters, no conflicts	Ambry Genetics;Invitae	Pathogenic;Likely pathogenic	Jun 30, 2015;Feb 20, 2015	1	probably damaging	DE	DE
ATM	NM_000051	c.8494C>T	p.R2832C	missense	0	0.994	23.2	0.4578	0.859218	0.83	0.342717	criteria provided, multiple submitters, no conflicts	Ambry Genetics;GeneReviews;GeneDx;Invitae;Counsyl	Pathogenic;Pathogenic;Pathogenic;Pathogenic;Likely pathogenic	Mar 27, 2015;Oct 27, 2016;Apr 26, 2016;Sep 23, 2015;Sep 23, 2014	1	probably damaging	DE	DE
ATM	NM_000051	c.8565T>G	p.S2855R	missense	0	1	19.37	0.6728	0.560826	0.902	0.363501	criteria provided, single submitter	Ambry Genetics	Likely pathogenic	2016-03-24	1	probably damaging	DE	DE
ATM	NM_000051	c.8711A>G	p.E2904G	missense	0	1	28.6	0.9768	0.988279	0.955	0.447033	criteria provided, multiple submitters, no conflicts	Invitae;Ambry Genetics	Likely pathogenic;Likely pathogenic	Feb 01, 2016;Sep 16, 2014	1	probably damaging	DE	DE
ATM	NM_000051	c.8732C>T	p.T2911I	missense	0	0.969	20.3	0.9181	0.474008	0.809	0.0906519	criteria provided, conflicting interpretations	Mayo Clinic Health System - Franciscan Health care,Mayo Clinic Health System;Ambry Genetics	Uncertain significance;Pathogenic	Oct 09, 2014;Jul 01, 2015	1	probably damaging	DE
ATM	NM_000051	c.8737G>T	p.D2913Y	missense	0	1	27.6	0.7411	1.04219	0.871	0.385642	criteria provided, single submitter	Ambry Genetics	Likely pathogenic	2015-03-10	1	probably damaging	DE	DE
ATM	NM_000051	c.875C>T	p.P292L	missense	0	0.999	28.5	0.0225	0.822206	0.752	0.276842	criteria provided, conflicting interpretations	Ambry Genetics;GeneDx	Likely pathogenic;Uncertain significance	Jan 09, 2015;Oct 13, 2016	1	probably damaging	DE	DE
ATM	NM_000051	c.9022C>T	p.R3008C	missense	0	0.988	20.1	-1.2107	0.76274	0.519	0.0663856	criteria provided, multiple submitters, no conflicts	Invitae;GeneDx;Ambry Genetics;Counsyl	Pathogenic;Pathogenic;Pathogenic;Likely pathogenic	Jul 16, 2015;Sep 27, 2016;Nov 12, 2015;Aug 06, 2014	1	probably damaging
ATM	NM_000051	c.9023G>A	p.R3008H	missense	0.01	0.988	25.6	-1.2107	0.863897	0.463	-0.0885052	criteria provided, multiple submitters, no conflicts	GeneDx;Ambry Genetics;Invitae	Likely pathogenic;Likely pathogenic;Likely pathogenic	Nov 25, 2016;Feb 22, 2016;May 26, 2015	1	probably damaging
ATM	NM_000051	c.998C>T	p.S333F	missense	0.02	0.347	15.9	-1.1362	0.0576708	0.073	-0.436502	criteria provided, multiple submitters, no conflicts	Ambry Genetics;ITMI;Invitae;GeneDx	Likely benign;not provided;Benign;Likely benign	Dec 11, 2015;Sep 19, 2013;Mar 28, 2016;Oct 07, 2014	0	benign	BE	BE
ATP7B	NM_000053	c.1216T>G	p.S406A	missense	0.75	0.004	14.73	-0.9991	-1.02292	0.049	-0.494837	criteria provided, multiple submitters, no conflicts	Genetic Services Laboratory, University of Chicago;Illumina Clinical Services Laboratory,Illumina;LabCorp;PreventionGenetics,PreventionGenetics;Emory Genetics Laboratory,Emory University	Benign;Likely benign;Benign;Benign;Benign	Feb 08, 2013;Jun 14, 2016;Aug 18, 2011;-;Apr 27, 2016	0	benign	BE	BE
ATP7B	NM_000053	c.122A>G	p.N41S	missense	0.02	0.813	19.05	1.0761	0.547579	0.569	-0.0662395	criteria provided, multiple submitters, no conflicts	Emory Genetics Laboratory,Emory University;Praxis fuer Humangenetik Tuebingen,;Genetic Services Laboratory, University of Chicago	Likely pathogenic;Likely pathogenic;Pathogenic	Apr 28, 2016;Aug 31, 2016;Feb 08, 2013	1	possibly damaging
ATP7B	NM_000053	c.1366G>C	p.V456L	missense	0.67	0.002	11.11	-1.0055	-1.01513	0.123	-0.316207	criteria provided, multiple submitters, no conflicts	Emory Genetics Laboratory,Emory University;Illumina Clinical Services Laboratory,Illumina;LabCorp;PreventionGenetics,PreventionGenetics;Genetic Services Laboratory, University of Chicago	Benign;Likely benign;Benign;Benign;Benign	Apr 27, 2016;Jun 14, 2016;Nov 26, 2011;-;Feb 08, 2013	0	benign	BE	BE
ATP7B	NM_000053	c.1426G>A	p.A476T	missense	0.68	0.002	7.726	0.0487	-1.60033	0.176	-0.254017	criteria provided, single submitter	Emory Genetics Laboratory,Emory University	Likely benign	2015-11-16	0	benign	BE	BE
ATP7B	NM_000053	c.1607T>C	p.V536A	missense	0.19	0.008	8.157	-0.4362	-0.568725	0.555	-0.0862343	criteria provided, conflicting interpretations	LabCorp;CSER_CC_NCGL University of Washington Medical Center;Emory Genetics Laboratory,Emory University	Likely pathogenic;Uncertain significance;Benign	Aug 18, 2011;Jun 01, 2014;May 02, 2016	0	benign		BE
ATP7B	NM_000053	c.2305A>G	p.M769V	missense	0	0.999	24.5	0.8994	0.517358	0.906	0.384954	criteria provided, conflicting interpretations	LabCorp;Emory Genetics Laboratory,Emory University;Genetic Services Laboratory, University of Chicago;Emory Genetics Laboratory,Emory University	Pathogenic;Pathogenic;Benign;Pathogenic	Aug 18, 2011;Jun 28, 2016;Feb 08, 2013;Sep 14, 2013	1	probably damaging	DE	DE
ATP7B	NM_000053	c.2333G>T	p.R778L	missense	0	1	28.2	1.0805	0.691143	0.947	0.522398	criteria provided, multiple submitters, no conflicts	Counsyl;GeneDx;OMIM;GeneReviews	Pathogenic;Pathogenic;Pathogenic;Pathogenic	Feb 29, 2016;Sep 13, 2016;Sep 01, 2011;May 16, 2013	1	probably damaging	DE	DE
ATP7B	NM_000053	c.2495A>G	p.K832R	missense	0.18	0.203	17.55	-0.9313	0.162125	0.471	-0.0778927	criteria provided, multiple submitters, no conflicts	LabCorp;Genetic Services Laboratory, University of Chicago;Emory Genetics Laboratory,Emory University;Illumina Clinical Services Laboratory,Illumina;PreventionGenetics,PreventionGenetics	Benign;Benign;Benign;Benign;Benign	Aug 18, 2011;Feb 08, 2013;Apr 27, 2016;Jun 14, 2016;-	0	benign	BE	BE
ATP7B	NM_000053	c.2519C>T	p.P840L	missense	0	1	34	1.0774	0.990301	0.941	0.565062	criteria provided, multiple submitters, no conflicts	GeneDx;Counsyl	Pathogenic;Likely pathogenic	Mar 15, 2016;Jul 11, 2014	1	probably damaging	DE	DE
ATP7B	NM_000053	c.2605G>A	p.G869R	missense	0	0.997	21.7	1.0377	0.85833	0.876	0.465571	criteria provided, multiple submitters, no conflicts	GeneDx;Genetic Services Laboratory, University of Chicago;Emory Genetics Laboratory,Emory University	Pathogenic;Pathogenic;Pathogenic	Jun 10, 2016;Jun 20, 2013;Dec 08, 2015	1	probably damaging	DE	DE
ATP7B	NM_000053	c.2785A>G	p.I929V	missense	1	0.035	5.336	-0.5121	-0.59974	0.483	-0.0156724	criteria provided, single submitter	Emory Genetics Laboratory,Emory University	Benign	2015-02-23	0	benign	BE
ATP7B	NM_000053	c.2855G>A	p.R952K	missense	1	0.001	11	-0.9648	-0.710023	0.427	-0.178071	criteria provided, multiple submitters, no conflicts	Emory Genetics Laboratory,Emory University;PreventionGenetics,PreventionGenetics;LabCorp;Illumina Clinical Services Laboratory,Illumina;Genetic Services Laboratory, University of Chicago	Benign;Benign;Benign;Benign;Likely benign	Apr 27, 2016;-;Aug 18, 2011;Jun 14, 2016;-	0	benign	BE	BE
ATP7B	NM_000053	c.2906G>A	p.R969Q	missense	0.32	0.954	14.76	0.1611	0.156202	0.754	0.333848	criteria provided, single submitter	OMIM;GeneDx	Pathogenic;Pathogenic	Dec 01, 2004;Sep 27, 2016	1	probably damaging	DE	DE
ATP7B	NM_000053	c.2930C>T	p.T977M	missense	0	0.998	17.81	0.9758	0.876767	0.89	0.427787	criteria provided, multiple submitters, no conflicts	Emory Genetics Laboratory,Emory University;Emory Genetics Laboratory,Emory University;LabCorp	Pathogenic;Pathogenic;Pathogenic	Sep 14, 2013;Jan 05, 2016;Aug 18, 2011	1	probably damaging	DE	DE
ATP7B	NM_000053	c.2972C>T	p.T991M	missense	0	0.999	20.8	1.0391	0.968609	0.927	0.456068	criteria provided, conflicting interpretations	GeneDx;Praxis fuer Humangenetik Tuebingen,;LabCorp	Likely pathogenic;Uncertain significance;Likely pathogenic	Dec 16, 2016;Aug 31, 2016;Aug 18, 2011	1	probably damaging	DE	DE
ATP7B	NM_000053	c.2975C>T	p.P992L	missense	0	1	21.4	1.0869	0.93962	0.905	0.464845	criteria provided, multiple submitters, no conflicts	Counsyl;GeneDx	Pathogenic;Pathogenic	Jun 14, 2014;Dec 27, 2015	1	probably damaging	DE	DE
ATP7B	NM_000053	c.3207C>A	p.H1069Q	missense	0	1	14.03	0.9318	0.372693	0.909	0.543887	criteria provided, multiple submitters, no conflicts	Emory Genetics Laboratory,Emory University;Courtagen Diagnostics Laboratory,Courtagen Life Sciences;Emory Genetics Laboratory,Emory University;GeneReviews;OMIM;LabCorp;Counsyl;GeneDx	Pathogenic;Pathogenic;Pathogenic;Pathogenic;Pathogenic;Pathogenic;Pathogenic;Pathogenic	Sep 07, 2012;Mar 07, 2014;Jan 05, 2016;May 16, 2013;Nov 01, 2005;Aug 18, 2011;Mar 11, 2016;Sep 27, 2016	1	probably damaging	DE	DE
ATP7B	NM_000053	c.3419T>C	p.V1140A	missense	0.79	0.001	0.011	-0.9544	-1.2853	0.194	-0.388463	criteria provided, multiple submitters, no conflicts	LabCorp;Genetic Services Laboratory, University of Chicago;Illumina Clinical Services Laboratory,Illumina;PreventionGenetics,PreventionGenetics;Emory Genetics Laboratory,Emory University	Benign;Likely benign;Benign;Benign;Benign	Nov 26, 2011;-;Jun 14, 2016;-;Apr 27, 2016	0	benign	BE	BE
ATP7B	NM_000053	c.3620A>G	p.H1207R	missense	0.13	0.034	11.53	-0.1039	-0.328891	0.463	-0.139483	criteria provided, conflicting interpretations	PreventionGenetics,PreventionGenetics;LabCorp;Genetic Services Laboratory, University of Chicago;Emory Genetics Laboratory,Emory University;Illumina Clinical Services Laboratory,Illumina	Benign;Benign;Pathogenic;Benign;Likely benign	-;Apr 17, 2012;Feb 08, 2013;Feb 26, 2013;Jun 14, 2016	0	benign	BE	BE
ATP7B	NM_000053	c.3646G>A	p.V1216M	missense	0	1	19.66	1.0949	0.833676	0.948	0.565093	criteria provided, multiple submitters, no conflicts	Emory Genetics Laboratory,Emory University;Counsyl	Likely pathogenic;Likely pathogenic	Aug 28, 2015;Jul 02, 2014	1	probably damaging	DE	DE
ATP7B	NM_000053	c.3659C>T	p.T1220M	missense	0	1	26.5	1.0633	1.04114	0.978	0.610992	criteria provided, multiple submitters, no conflicts	Counsyl;LabCorp;GeneDx	Likely pathogenic;Pathogenic;Pathogenic	Jun 29, 2014;Aug 18, 2011;Nov 11, 2016	1	probably damaging	DE	DE
ATP7B	NM_000053	c.3889G>A	p.V1297I	missense	0.33	0.268	4.536	0.6566	-0.316359	0.506	-0.120453	criteria provided, multiple submitters, no conflicts	Emory Genetics Laboratory,Emory University;Genetic Services Laboratory, University of Chicago	Benign;Likely benign	Nov 20, 2013;Feb 08, 2013	0	benign	BE	BE
BARD1	NM_000465	c.1134G>C	p.R378S	missense	0.36	0.015	10.79	-0.9215	-1.03139	0.111	-0.376385	criteria provided, multiple submitters, no conflicts	PreventionGenetics,PreventionGenetics;Color Genomics, Inc.;Ambry Genetics;Illumina Clinical Services Laboratory,Illumina	Benign;Benign;Benign;Likely benign	-;Nov 04, 2014;Nov 18, 2014;Jun 14, 2016	0	benign	BE	BE
BARD1	NM_000465	c.1519G>A	p.V507M	missense	0.01	0.019	9.53	-1.0971	-1.76645	0.108	-0.658407	criteria provided, multiple submitters, no conflicts	PreventionGenetics,PreventionGenetics;Ambry Genetics;Color Genomics, Inc.;Illumina Clinical Services Laboratory,Illumina	Benign;Benign;Benign;Likely benign	-;Nov 18, 2014;Nov 04, 2014;Jun 14, 2016	0	benign	BE	BE
BARD1	NM_000465	c.1586G>A	p.R529Q	missense	0.29	0.279	10.28	-0.1775	0.161833	0.479	0.0581997	criteria provided, conflicting interpretations	Ambry Genetics;Invitae	Uncertain significance;Likely benign	Dec 12, 2015;Dec 16, 2015	0	benign
BARD1	NM_000465	c.1670G>C	p.C557S	missense	0.89	0.015	0.444	-0.7955	-0.847133	0.142	-0.200036	criteria provided, multiple submitters, no conflicts	GeneDx;OMIM;Illumina Clinical Services Laboratory,Illumina;Ambry Genetics;Invitae;Color Genomics, Inc.	Benign;risk factor;Likely benign;Benign;Benign;Benign	Sep 27, 2013;Aug 01, 2005;Jun 14, 2016;Sep 18, 2014;Nov 10, 2015;Nov 18, 2014	0	benign	BE	BE
BARD1	NM_000465	c.1738G>A	p.E580K	missense	0.7	0.047	9.977	-0.9597	-0.58918	0.138	-0.477775	criteria provided, multiple submitters, no conflicts	Illumina Clinical Services Laboratory,Illumina;Invitae;Ambry Genetics;Counsyl;GeneDx	Likely benign;Benign;Benign;Benign;Benign	Jun 14, 2016;Mar 20, 2016;Nov 26, 2014;May 25, 2016;Oct 23, 2013	0	benign	BE	BE
BARD1	NM_000465	c.1933T>C	p.C645R	missense	0.88	0.001	2.457	-1.0879	-0.714143	0.048	-0.661952	criteria provided, multiple submitters, no conflicts	Ambry Genetics;Counsyl;Illumina Clinical Services Laboratory,Illumina;Color Genomics, Inc.	Benign;Benign;Likely benign;Benign	Nov 25, 2014;May 25, 2016;Jun 14, 2016;Nov 18, 2014	0	benign	BE	BE
BARD1	NM_000465	c.1972C>T	p.R658C	missense	0.02	0.264	24	-0.8985	0.454224	0.104	-0.302251	criteria provided, multiple submitters, no conflicts	GeneDx;Ambry Genetics;Color Genomics, Inc.;Counsyl;Invitae;Illumina Clinical Services Laboratory,Illumina	Benign;Benign;Benign;Likely benign;Benign;Likely benign	Oct 14, 2013;Jun 26, 2014;Nov 11, 2014;Jun 03, 2016;Nov 10, 2015;Jun 14, 2016	0	benign	BE	BE
BARD1	NM_000465	c.2075T>C	p.I692T	missense	0.09	0.017	9.234	-0.8444	-0.453712	0.111	-0.54233	criteria provided, conflicting interpretations	Invitae;Ambry Genetics	Uncertain significance;Likely benign	Oct 26, 2015;May 10, 2013	0	benign	BE	BE
BARD1	NM_000465	c.2191C>G	p.R731G	missense	0.39	0.776	19.7	-0.3732	0.519683	0.165	-0.185227	criteria provided, conflicting interpretations	Invitae;GeneDx;Ambry Genetics;Illumina Clinical Services Laboratory,Illumina	Benign;Likely benign;Likely benign;Uncertain significance	Mar 31, 2016;Jul 08, 2016;Aug 22, 2015;Jun 14, 2016	0	possibly damaging	BE	BE
BARD1	NM_000465	c.2212A>G	p.I738V	missense	0.54	0.02	9.469	-1.0574	-0.310572	0.011	-0.627344	criteria provided, multiple submitters, no conflicts	Ambry Genetics;Color Genomics, Inc.;GeneDx;Vantari Genetics;Illumina Clinical Services Laboratory,Illumina;Counsyl;Invitae	Benign;Benign;Benign;Benign;Likely benign;Benign;Benign	Jun 17, 2014;Nov 19, 2014;Oct 18, 2013;Dec 18, 2015;Jun 14, 2016;May 25, 2016;Mar 31, 2016	0	benign	BE	BE
BARD1	NM_000465	c.2282G>A	p.S761N	missense	0.16	0.004	14.35	-1.0857	-0.182021	0.059	-0.681548	criteria provided, conflicting interpretations	Ambry Genetics;Invitae;Illumina Clinical Services Laboratory,Illumina;GeneDx;Centre for Mendelian Genomics,University Medical Centre Ljubljana	Likely benign;Benign;Likely benign;Uncertain significance;Uncertain significance	Nov 02, 2015;Nov 02, 2015;Jun 14, 2016;Jun 28, 2016;Nov 20, 2014	0	benign	BE	BE
BARD1	NM_000465	c.33G>T	p.Q11H	missense	0.14	0.204	13.17	-0.6813	-0.632971	0.156	-0.369736	criteria provided, conflicting interpretations	Counsyl;Illumina Clinical Services Laboratory,Illumina;Ambry Genetics;Invitae;GeneDx	Likely benign;Likely benign;Likely benign;Benign;Uncertain significance	Oct 11, 2016;Jun 14, 2016;Dec 01, 2015;Mar 27, 2016;Oct 09, 2014	0	benign	BE	BE
BARD1	NM_000465	c.581G>A	p.R194K	missense	0.96	0	0.552	-0.9713	-1.30347	0.109	-0.60261	criteria provided, conflicting interpretations	Invitae;Ambry Genetics	Uncertain significance;Likely benign	Jan 16, 2016;Dec 14, 2015	0	benign	BE	BE
BARD1	NM_000465	c.607G>A	p.G203R	missense	0.54	0	0.039	-1.0063	-2.22335	0.047	-0.534826	criteria provided, single submitter	Ambry Genetics	Likely benign	2015-07-18	0	benign	BE	BE
BARD1	NM_000465	c.620A>G	p.K207R	missense	0.29	0.041	13.77	-0.7747	-0.230049	0.093	-0.362188	criteria provided, multiple submitters, no conflicts	Counsyl;Invitae;Ambry Genetics;GeneDx	Likely benign;Benign;Likely benign;Likely benign	Aug 29, 2016;Mar 27, 2016;Jun 11, 2015;Jun 22, 2016	0	benign	BE	BE
BARD1	NM_000465	c.70C>T	p.P24S	missense	0.22	0.005	14.84	-1.0427	-0.507206	0.26	-0.311726	criteria provided, multiple submitters, no conflicts	Ambry Genetics;Illumina Clinical Services Laboratory,Illumina;Color Genomics, Inc.;PreventionGenetics,PreventionGenetics	Benign;Likely benign;Benign;Benign	Nov 18, 2014;Jun 14, 2016;Nov 04, 2014;-	0	benign	BE	BE
BARD1	NM_000465	c.722C>G	p.S241C	missense	0.02	0.903	13.17	-0.3372	0.351412	0.312	-0.180224	criteria provided, multiple submitters, no conflicts	GeneDx;Counsyl;Ambry Genetics;Invitae	Benign;Likely benign;Benign;Benign	Mar 21, 2014;Jun 27, 2016;Jan 20, 2015;Mar 14, 2016	0	possibly damaging	BE	BE
BARD1	NM_000465	c.748T>G	p.S250A	missense	0.81	0	3.132	-1.0141	-1.95863	0.037	-0.666378	criteria provided, single submitter	Ambry Genetics	Likely benign	2015-05-13	0	benign	BE	BE
BARD1	NM_000465	c.773T>C	p.I258T	missense	0.69	0.236	20.5	-0.9107	-0.220081	0.249	-0.236171	criteria provided, multiple submitters, no conflicts	Ambry Genetics;Invitae	Likely benign;Benign	Dec 08, 2015;Jul 31, 2015	0	benign	BE	BE
BRCA1	NM_007294	c.1001C>T	p.P334L	missense	0.06	0.263	7.615	-0.3605	-0.33875	0.294	-0.0197674	reviewed by expert panel	Evidence-based Network for the Interpretation of Germline Mutant Alleles (ENIGMA);Invitae;Ambry Genetics;Breast Cancer Information Core (BIC) (BRCA1);GeneDx	Benign;not provided;Benign;Benign;Likely benign	Aug 10, 2015;Feb 01, 2013;Nov 18, 2014;May 29, 2002;Apr 29, 2016	0	benign	BE	BE
BRCA1	NM_007294	c.1015A>G	p.K339E	missense	0.2	0.443	5.933	-0.1134	-0.417893	0.536	0.0311033	no assertion criteria provided	Sharing Clinical Reports Project (SCRP)	Benign	2012-03-23	0	benign	BE	BE
BRCA1	NM_007294	c.1036C>T	p.P346S	missense	0.83	0.048	0.012	-0.6	-1.2565	0.515	-0.0353026	criteria provided, conflicting interpretations	Breast Cancer Information Core (BIC) (BRCA1);Sharing Clinical Reports Project (SCRP);GeneDx;Ambry Genetics;Invitae	Uncertain significance;Benign;Likely benign;Likely benign;Benign	Sep 18, 2010;Feb 13, 2012;Oct 13, 2016;Oct 18, 2015;May 03, 2015	0	benign	BE	BE
BRCA1	NM_007294	c.1067A>G	p.Q356R	missense	0.01	0.988	9.735	-0.8452	0.024996	0.305	0.0460098	reviewed by expert panel	Color Genomics, Inc.;Invitae;Biesecker Lab/Human Development Section,National Institutes of Health;Evidence-based Network for the Interpretation of Germline Mutant Alleles (ENIGMA);Next Generation Diagnostics,Novartis Institutes for BioMedical Research, Inc.;Division of Genomic Diagnostics,The Children's Hospital of Philadelphia;PreventionGenetics,PreventionGenetics;Sharing Clinical Reports Proje…	Benign;Benign;Benign;Benign;Uncertain significance;Benign;Benign;Benign;Benign;Benign;Uncertain significance;Likely benign;Likely benign;not provided;Benign;Benign;Benign;Benign	Nov 05, 2014;Jul 06, 2015;Jul 13, 2012;Aug 10, 2015;Jul 20, 2015;Apr 17, 2015;-;Mar 15, 2011;Feb 15, 2016;Jan 02, 2014;Dec 22, 1999;Jul 24, 2014;Jun 14, 2016;Sep 19, 2013;Nov 03, 2014;Aug 13, 2013;Nov 27, 2015;Nov 18, 2014	0	probably damaging	BE	BE
BRCA1	NM_007294	c.1081T>C	p.S361P	missense	0.77	0.044	0.056	-0.6218	-1.11619	0.56	-0.0544472	criteria provided, conflicting interpretations	Breast Cancer Information Core (BIC) (BRCA1);Invitae;Ambry Genetics;Sharing Clinical Reports Project (SCRP)	Uncertain significance;not provided;Uncertain significance;Benign	Dec 23, 2003;Feb 01, 2013;Feb 24, 2016;Feb 13, 2010	0	benign	BE	BE
BRCA1	NM_007294	c.10T>C	p.S4P	missense	0.15	0.274	10.45	0.1928	-0.553149	0.526	-0.0100755	criteria provided, single submitter	Ambry Genetics	Likely benign	2015-09-30	0	benign	BE	BE
BRCA1	NM_007294	c.1105G>A	p.D369N	missense	0.04	0.838	15.2	0.2615	0.15864	0.398	-0.0666801	reviewed by expert panel	Evidence-based Network for the Interpretation of Germline Mutant Alleles (ENIGMA);Sharing Clinical Reports Project (SCRP);Genetics Diagnostic Laboratory,Children's Hospital of Eastern Ontario;Breast Cancer Information Core (BIC) (BRCA1);Invitae;Ambry Genetics	Benign;Likely benign;Uncertain significance;Uncertain significance;Likely benign;Benign	Aug 10, 2015;Jan 28, 2012;Sep 18, 2013;Feb 20, 2004;Mar 18, 2016;Nov 18, 2014	0	possibly damaging	BE	BE
BRCA1	NM_007294	c.110C>A	p.T37K	missense	0	0.777	26.1	1.0434	0.984278	0.823	0.449241	reviewed by expert panel	Breast Cancer Information Core (BIC) (BRCA1);Evidence-based Network for the Interpretation of Germline Mutant Alleles (ENIGMA);Invitae	Uncertain significance;Pathogenic;not provided	Jul 19, 2006;Aug 10, 2015;Feb 01, 2013	1	possibly damaging		DE
BRCA1	NM_007294	c.110C>G	p.T37R	missense	0	0.917	23.6	1.0129	0.953647	0.802	0.450391	criteria provided, conflicting interpretations	Sharing Clinical Reports Project (SCRP);Breast Cancer Information Core (BIC) (BRCA1);Invitae;Ambry Genetics	Uncertain significance;Uncertain significance;not provided;Likely pathogenic	Jun 08, 2010;-;Feb 01, 2013;Aug 26, 2014	1	probably damaging		DE
BRCA1	NM_007294	c.1137T>G	p.I379M	missense	0	0.999	15.62	0.7482	0.683876	0.819	0.240646	criteria provided, multiple submitters, no conflicts	CSER_CC_NCGL University of Washington Medical Center;PreventionGenetics,PreventionGenetics;Emory Genetics Laboratory,Emory University;Counsyl;GeneDx;ITMI;Ambry Genetics;Breast Cancer Information Core (BIC) (BRCA1);Pathway Genomics;Michigan Medical Genetics Laboratories,University of Michigan;Invitae	Likely benign;Likely benign;Benign;Likely benign;Benign;not provided;Benign;Benign;Likely benign;Benign;Benign	Jun 01, 2014;-;Aug 07, 2014;Jan 21, 2014;Jan 24, 2014;Sep 19, 2013;Nov 18, 2014;May 29, 2002;Oct 30, 2014;Nov 03, 2014;Mar 18, 2016	0	probably damaging
BRCA1	NM_007294	c.115T>C	p.C39R	missense	0	0.879	19.52	0.9518	0.971278	0.934	0.573645	reviewed by expert panel	Evidence-based Network for the Interpretation of Germline Mutant Alleles (ENIGMA);Invitae;Breast Cancer Information Core (BIC) (BRCA1);Counsyl;Consortium of Investigators of Modifiers of BRCA1/2 (CIMBA), c/o University of Cambridge;Sharing Clinical Reports Project (SCRP)	Pathogenic;not provided;Uncertain significance;Pathogenic;Pathogenic;Pathogenic	Aug 10, 2015;Feb 01, 2013;May 29, 2002;Dec 28, 2015;Oct 02, 2015;Jul 15, 2008	1	possibly damaging	DE	DE
BRCA1	NM_007294	c.116G>A	p.C39Y	missense	0	0.942	20.8	0.9542	1.0235	0.932	0.57077	criteria provided, conflicting interpretations	Sharing Clinical Reports Project (SCRP);Ambry Genetics;Consortium of Investigators of Modifiers of BRCA1/2 (CIMBA), c/o University of Cambridge;Invitae;Breast Cancer Information Core (BIC) (BRCA1);GeneDx	Pathogenic;Pathogenic;Pathogenic;not provided;Uncertain significance;Pathogenic	Dec 11, 2006;Jul 16, 2015;Oct 02, 2015;Feb 01, 2013;May 29, 2002;Mar 08, 2016	1	probably damaging	DE	DE
BRCA1	NM_007294	c.116G>T	p.C39F	missense	0	0.915	20.4	0.9709	0.985428	0.941	0.570783	criteria provided, conflicting interpretations	Consortium of Investigators of Modifiers of BRCA1/2 (CIMBA), c/o University of Cambridge;Sharing Clinical Reports Project (SCRP);Invitae	Pathogenic;Pathogenic;Uncertain significance	Oct 02, 2015;Dec 20, 2010;Jul 16, 2015	1	probably damaging	DE	DE
BRCA1	NM_007294	c.1222A>G	p.K408E	missense	1	0.002	0	-0.756	-1.57806	0.55	-0.10342	criteria provided, conflicting interpretations	Breast Cancer Information Core (BIC) (BRCA1);Invitae;Ambry Genetics;Sharing Clinical Reports Project (SCRP)	Uncertain significance;not provided;Likely benign;Benign	Jun 20, 2002;Feb 01, 2013;Oct 03, 2014;Nov 06, 2009	0	benign	BE	BE
BRCA1	NM_007294	c.122A>G	p.H41R	missense	0	0.542	21.4	0.9682	0.939969	0.964	0.570687	reviewed by expert panel	Consortium of Investigators of Modifiers of BRCA1/2 (CIMBA), c/o University of Cambridge;Breast Cancer Information Core (BIC) (BRCA1);Invitae;Evidence-based Network for the Interpretation of Germline Mutant Alleles (ENIGMA)	Pathogenic;Uncertain significance;not provided;Pathogenic	Oct 02, 2015;Feb 20, 2004;Feb 01, 2013;Aug 10, 2015	1	possibly damaging	DE	DE
BRCA1	NM_007294	c.1233T>G	p.D411E	missense	0.65	0.008	1.676	-1.0214	-1.27655	0.051	-0.196447	criteria provided, conflicting interpretations	Sharing Clinical Reports Project (SCRP);Breast Cancer Information Core (BIC) (BRCA1);Biesecker Lab/Human Development Section,National Institutes of Health;Invitae;Ambry Genetics	Benign;Uncertain significance;Uncertain significance;Uncertain significance;Likely benign	May 01, 2012;May 29, 2002;Jul 13, 2012;Nov 02, 2015;Jan 14, 2016	0	benign	BE	BE
BRCA1	NM_007294	c.1250A>G	p.N417S	missense	0.33	0.348	2.712	-0.2544	-0.866284	0.322	-0.150073	criteria provided, conflicting interpretations	Breast Cancer Information Core (BIC) (BRCA1);Invitae;Ambry Genetics;Sharing Clinical Reports Project (SCRP)	Uncertain significance;not provided;Benign;Benign	May 29, 2002;Feb 01, 2013;Nov 18, 2014;May 01, 2012	0	benign	BE	BE
BRCA1	NM_007294	c.1258G>T	p.D420Y	missense	0	0.951	8.768	-0.4607	-0.207777	0.474	0.171414	criteria provided, conflicting interpretations	GeneDx;Invitae;Breast Cancer Information Core (BIC) (BRCA1);Ambry Genetics	Likely benign;Uncertain significance;Uncertain significance;Likely benign	May 30, 2015;Jan 16, 2016;Feb 20, 2004;Jun 23, 2015	0	probably damaging	BE
BRCA1	NM_007294	c.130T>A	p.C44S	missense	0	0.76	23.8	1.0729	0.917344	0.952	0.573114	reviewed by expert panel	Consortium of Investigators of Modifiers of BRCA1/2 (CIMBA), c/o University of Cambridge;Evidence-based Network for the Interpretation of Germline Mutant Alleles (ENIGMA);Invitae;Ambry Genetics;Quest Diagnostics Nichols Institute San Juan Capistrano;Breast Cancer Information Core (BIC) (BRCA1)	Pathogenic;Pathogenic;not provided;Pathogenic;Pathogenic;Uncertain significance	Oct 02, 2015;Aug 10, 2015;Feb 01, 2013;Aug 05, 2015;Apr 23, 2016;Dec 23, 2003	1	possibly damaging	DE	DE
BRCA1	NM_007294	c.131G>A	p.C44Y	missense	0	0.84	17.94	1.0538	0.895383	0.853	0.57077	reviewed by expert panel	Evidence-based Network for the Interpretation of Germline Mutant Alleles (ENIGMA);Consortium of Investigators of Modifiers of BRCA1/2 (CIMBA), c/o University of Cambridge;Breast Cancer Information Core (BIC) (BRCA1);GeneDx;Counsyl;Invitae;Sharing Clinical Reports Project (SCRP)	Pathogenic;Pathogenic;Uncertain significance;Pathogenic;Pathogenic;not provided;Pathogenic	Aug 10, 2015;Oct 02, 2015;Dec 23, 2003;May 26, 2016;Sep 21, 2016;Feb 01, 2013;Jul 24, 2008	1	possibly damaging	DE	DE
BRCA1	NM_007294	c.131G>T	p.C44F	missense	0	0.879	20.9	1.0674	0.959132	0.933	0.570783	criteria provided, conflicting interpretations	Invitae;Quest Diagnostics Nichols Institute San Juan Capistrano;Sharing Clinical Reports Project (SCRP);GeneKor MSA;Michigan Medical Genetics Laboratories,University of Michigan;Breast Cancer Information Core (BIC) (BRCA1);Consortium of Investigators of Modifiers of BRCA1/2 (CIMBA), c/o University of Cambridge;Ambry Genetics	not provided;Pathogenic;Pathogenic;Likely pathogenic;Pathogenic;Uncertain significance;Pathogenic;Pathogenic	Feb 01, 2013;May 14, 2015;Aug 07, 2012;Jul 01, 2016;Apr 21, 2016;Feb 20, 2004;Oct 02, 2015;Nov 21, 2014	1	possibly damaging	DE	DE
BRCA1	NM_007294	c.133A>C	p.K45Q	missense	0	0.17	21.3	0.6111	0.152459	0.573	0.0943477	reviewed by expert panel	Sharing Clinical Reports Project (SCRP);Counsyl;Ambry Genetics;Evidence-based Network for the Interpretation of Germline Mutant Alleles (ENIGMA)	Benign;Benign;Benign;Benign	Jan 31, 2011;Oct 26, 2016;Nov 18, 2014;Aug 10, 2015	0	benign	BE	BE
BRCA1	NM_007294	c.1396C>T	p.R466W	missense	0	0.999	9.35	-0.0024	-0.236901	0.474	0.0823853	criteria provided, conflicting interpretations	Invitae;Ambry Genetics;Sharing Clinical Reports Project (SCRP);Breast Cancer Information Core (BIC) (BRCA1)	not provided;Likely benign;Benign;Uncertain significance	Feb 01, 2013;Oct 18, 2015;May 01, 2012;Feb 20, 2004	0	probably damaging	BE	BE
BRCA1	NM_007294	c.1397G>A	p.R466Q	missense	0.43	0.472	3.866	-0.2869	-0.801641	0.546	-0.130535	criteria provided, conflicting interpretations	Ambry Genetics;Counsyl;GeneDx;Sharing Clinical Reports Project (SCRP)	Likely benign;Uncertain significance;Likely benign;Benign	Jun 07, 2015;Nov 17, 2015;Sep 24, 2015;Mar 16, 2012	0	possibly damaging	BE	BE
BRCA1	NM_007294	c.1400A>G	p.K467R	missense	1	0.001	0.011	-0.8777	-1.24302	0.373	-0.21058	criteria provided, single submitter	Ambry Genetics	Likely benign	2015-05-11	0	benign	BE	BE
BRCA1	NM_007294	c.1418A>G	p.N473S	missense	0.15	0.641	5.558	0.1619	-0.608039	0.371	-0.0966245	reviewed by expert panel	Evidence-based Network for the Interpretation of Germline Mutant Alleles (ENIGMA);Breast Cancer Information Core (BIC) (BRCA1);Invitae	Benign;Uncertain significance;Likely benign	Aug 10, 2015;Nov 25, 2004;Dec 13, 2015	0	possibly damaging	BE	BE
BRCA1	NM_007294	c.1427A>G	p.H476R	missense	0.16	0.759	9.332	-0.1405	-0.695753	0.576	0.0145273	criteria provided, conflicting interpretations	ITMI;Breast Cancer Information Core (BIC) (BRCA1);Invitae;Ambry Genetics;GeneDx;Counsyl	not provided;Uncertain significance;Benign;Likely benign;Likely benign;Likely benign	Sep 19, 2013;May 29, 2002;Feb 23, 2016;Aug 13, 2015;Aug 05, 2014;Dec 30, 2014	0	possibly damaging	BE	BE
BRCA1	NM_007294	c.1456T>A	p.F486I	missense	0.37	0.021	1.603	-0.6592	-1.79552	0.551	-0.187162	criteria provided, conflicting interpretations	Ambry Genetics;GeneDx	Uncertain significance;Likely benign	Nov 10, 2014;Aug 22, 2014	0	benign	BE	BE
BRCA1	NM_007294	c.1456T>C	p.F486L	missense	0.61	0.008	0.266	-0.6674	-1.71412	0.567	-0.126726	reviewed by expert panel	Counsyl;Genetics Diagnostic Laboratory,Children's Hospital of Eastern Ontario;ITMI;GeneDx;Ambry Genetics;Division of Genomic Diagnostics,The Children's Hospital of Philadelphia;Emory Genetics Laboratory,Emory University;Sharing Clinical Reports Project (SCRP);Breast Cancer Information Core (BIC) (BRCA1);Invitae;Evidence-based Network for the Interpretation of Germline Mutant Alleles (ENIGMA);Mich…	Likely benign;Likely benign;not provided;Benign;Benign;Uncertain significance;Likely benign;Benign;Uncertain significance;Benign;Benign;Benign	Mar 31, 2014;Jul 07, 2015;Sep 19, 2013;Jan 22, 2014;Nov 18, 2014;Sep 02, 2015;Aug 04, 2015;Feb 25, 2011;May 29, 2002;Mar 15, 2016;Aug 10, 2015;Apr 21, 2016	0	benign	BE	BE
BRCA1	NM_007294	c.1459G>T	p.V487F	missense	0.02	0.53	10.46	-0.092	-0.448333	0.634	-0.00619486	criteria provided, conflicting interpretations	Counsyl;GeneDx;Ambry Genetics;Sharing Clinical Reports Project (SCRP)	Uncertain significance;Likely benign;Uncertain significance;Likely benign	Feb 12, 2016;Jul 22, 2014;Mar 01, 2016;Sep 03, 2010	0	possibly damaging		BE
BRCA1	NM_007294	c.1486C>T	p.R496C	missense	0.24	0.009	3.249	-0.5091	-0.926833	0.57	0.0140786	reviewed by expert panel	GeneDx;Ambry Genetics;Invitae;Breast Cancer Information Core (BIC) (BRCA1);Evidence-based Network for the Interpretation of Germline Mutant Alleles (ENIGMA);CSER_CC_NCGL University of Washington Medical Center	Benign;Benign;Benign;Uncertain significance;Benign;Uncertain significance	Jul 28, 2015;Nov 18, 2014;Aug 25, 2015;May 29, 2002;Aug 10, 2015;Jun 01, 2014	0	benign	BE	BE
BRCA1	NM_007294	c.1487G>A	p.R496H	missense	0.92	0.004	0.004	-0.5258	-1.95696	0.55	-0.108718	reviewed by expert panel	Biesecker Lab/Human Development Section,National Institutes of Health;Ambry Genetics;Counsyl;Pathway Genomics;Department of Medical Genetics,University Hospital of North Norway;Invitae;Genetics Diagnostic Laboratory,Children's Hospital of Eastern Ontario;Breast Cancer Information Core (BIC) (BRCA1);Evidence-based Network for the Interpretation of Germline Mutant Alleles (ENIGMA);GeneDx;ITMI	Uncertain significance;Benign;Likely benign;Benign;Likely benign;Benign;Uncertain significance;Uncertain significance;Benign;Benign;not provided	Jul 13, 2012;Nov 18, 2014;May 08, 2014;Oct 30, 2014;May 01, 2016;Nov 05, 2015;Sep 30, 2014;May 29, 2002;Aug 10, 2015;Dec 12, 2013;Sep 19, 2013	0	benign	BE	BE
BRCA1	NM_007294	c.1511G>A	p.R504H	missense	0.08	0.344	15.2	0.2364	-0.369144	0.658	0.154623	reviewed by expert panel	Counsyl;Breast Cancer Information Core (BIC) (BRCA1);GeneDx;Ambry Genetics;CSER_CC_NCGL University of Washington Medical Center;ITMI;Invitae;Evidence-based Network for the Interpretation of Germline Mutant Alleles (ENIGMA)	Likely benign;Uncertain significance;Likely benign;Benign;Uncertain significance;not provided;Benign;Benign	Jul 22, 2014;May 29, 2002;May 12, 2016;Nov 18, 2014;Jun 01, 2014;Sep 19, 2013;Mar 08, 2016;Aug 10, 2015	0	benign
BRCA1	NM_007294	c.1534C>T	p.L512F	missense	0	0.998	10.95	0.6136	0.564765	0.716	0.270518	criteria provided, conflicting interpretations	Sharing Clinical Reports Project (SCRP);Emory Genetics Laboratory,Emory University;Quest Diagnostics Nichols Institute San Juan Capistrano;Breast Cancer Information Core (BIC) (BRCA1);Ambry Genetics;Invitae;Counsyl;GeneDx	Likely benign;Uncertain significance;Uncertain significance;Uncertain significance;Uncertain significance;Likely benign;Uncertain significance;Likely benign	Jul 05, 2012;Jan 07, 2015;Mar 25, 2016;Dec 23, 2003;Feb 01, 2016;Feb 27, 2016;Sep 14, 2016;Aug 24, 2016	0	probably damaging
BRCA1	NM_007294	c.154C>A	p.L52I	missense	0.08	0.869	19.15	0.802	0.550032	0.629	0.0157907	criteria provided, conflicting interpretations	Ambry Genetics;Sharing Clinical Reports Project (SCRP);Invitae	Uncertain significance;Likely benign;Likely benign	Jun 06, 2015;Jan 28, 2013;Oct 18, 2014	0	possibly damaging		BE
BRCA1	NM_007294	c.1573G>A	p.V525I	missense	0.16	0.348	12.15	-0.1839	-0.488047	0.629	-0.0356627	criteria provided, conflicting interpretations	Ambry Genetics;Breast Cancer Information Core (BIC) (BRCA1);Sharing Clinical Reports Project (SCRP);Invitae	Likely benign;Uncertain significance;Likely benign;Uncertain significance	Sep 27, 2015;Jul 19, 2006;Jun 18, 2009;Mar 10, 2016	0	benign		BE
BRCA1	NM_007294	c.1609A>G	p.N537D	missense	1	0.001	0.01	-0.8869	-1.26715	0.352	-0.279103	criteria provided, conflicting interpretations	Invitae;Ambry Genetics;Sharing Clinical Reports Project (SCRP)	Uncertain significance;Likely benign;Benign	Mar 10, 2016;Jul 21, 2015;Nov 11, 2008	0	benign	BE	BE
BRCA1	NM_007294	c.1616C>T	p.T539M	missense	1	0.001	0.003	-0.9404	-1.51534	0.467	-0.194622	criteria provided, conflicting interpretations	Ambry Genetics;ITMI;Invitae;Breast Cancer Information Core (BIC) (BRCA1);Counsyl;GeneDx	Likely benign;not provided;Benign;Uncertain significance;Uncertain significance;Likely benign	Dec 13, 2015;Sep 19, 2013;Feb 24, 2016;May 29, 2002;Jun 28, 2016;Jun 24, 2014	0	benign	BE	BE
BRCA1	NM_007294	c.1648A>C	p.N550H	missense	0.01	0.88	11.2	0.5975	-0.0886585	0.361	0.0353913	reviewed by expert panel	Invitae;Emory Genetics Laboratory,Emory University;Division of Genomic Diagnostics,The Children's Hospital of Philadelphia;Michigan Medical Genetics Laboratories,University of Michigan;Counsyl;Genetics Diagnostic Laboratory,Children's Hospital of Eastern Ontario;Evidence-based Network for the Interpretation of Germline Mutant Alleles (ENIGMA);Sharing Clinical Reports Project (SCRP);Ambry Genetics…	Benign;Likely benign;Uncertain significance;Benign;Likely benign;Likely benign;Benign;Benign;Benign;Benign;Uncertain significance;Likely benign	Mar 15, 2016;Aug 04, 2015;Sep 02, 2015;Apr 21, 2016;Apr 07, 2014;May 13, 2014;Aug 10, 2015;May 01, 2012;Nov 18, 2014;Jan 22, 2014;May 29, 2002;Jun 01, 2014	0	possibly damaging	BE	BE
BRCA1	NM_007294	c.1703C>T	p.P568L	missense	0.01	0.041	4.973	0.3695	-0.521791	0.407	0.0290704	criteria provided, conflicting interpretations	Ambry Genetics;Invitae;Breast Cancer Information Core (BIC) (BRCA1);Sharing Clinical Reports Project (SCRP)	Likely benign;Likely benign;Uncertain significance;Benign	Nov 01, 2015;Feb 24, 2016;May 29, 2002;May 01, 2012	0	benign	BE	BE
BRCA1	NM_007294	c.1772T>C	p.I591T	missense	0.13	0.78	11.02	-0.0559	-0.0148266	0.661	0.00448461	criteria provided, conflicting interpretations	Sharing Clinical Reports Project (SCRP);Invitae;Ambry Genetics;Breast Cancer Information Core (BIC) (BRCA1)	Benign;not provided;Likely benign;Uncertain significance	Oct 27, 2011;Feb 01, 2013;Jun 29, 2015;Dec 23, 2003	0	possibly damaging		BE
BRCA1	NM_007294	c.1789G>A	p.E597K	missense	0.11	0.992	16.58	0.6134	0.450735	0.636	0.182467	reviewed by expert panel	GeneDx;Ambry Genetics;Invitae;Biesecker Lab/Human Development Section,National Institutes of Health;Sharing Clinical Reports Project (SCRP);Evidence-based Network for the Interpretation of Germline Mutant Alleles (ENIGMA);Pathway Genomics;Breast Cancer Information Core (BIC) (BRCA1)	Likely benign;Benign;Likely benign;Uncertain significance;Likely benign;Benign;Likely benign;Uncertain significance	Jun 10, 2016;Nov 18, 2014;Mar 27, 2016;Jul 13, 2012;Nov 20, 2008;Aug 10, 2015;Nov 06, 2014;May 29, 2002	0	probably damaging
BRCA1	NM_007294	c.1802A>G	p.H601R	missense	0.36	0.168	5.287	-0.8036	-0.754693	0.5	-0.0346097	criteria provided, conflicting interpretations	Ambry Genetics;Invitae	Likely benign;Uncertain significance	Jul 31, 2015;Nov 01, 2014	0	benign	BE	BE
BRCA1	NM_007294	c.181T>G	p.C61G	missense	0	0.026	18.82	0.9506	0.838129	0.948	0.565018	reviewed by expert panel	Invitae;Emory Genetics Laboratory,Emory University;Sharing Clinical Reports Project (SCRP);Michigan Medical Genetics Laboratories,University of Michigan;Color Genomics, Inc.;Consortium of Investigators of Modifiers of BRCA1/2 (CIMBA), c/o University of Cambridge;GeneDx;OMIM;Ambry Genetics;Centre for Mendelian Genomics,University Medical Centre Ljubljana;Evidence-based Network for the Interpretati…	Pathogenic;Pathogenic;Pathogenic;Pathogenic;Pathogenic;Pathogenic;Pathogenic;Pathogenic;Pathogenic;Pathogenic;Pathogenic;Pathogenic;Pathogenic;Pathogenic;Likely pathogenic;not provided;Pathogenic	Mar 17, 2016;May 13, 2015;Sep 18, 2013;Nov 03, 2014;Dec 30, 2014;Oct 02, 2015;Jul 12, 2016;Jun 01, 2000;Feb 22, 2016;Apr 06, 2016;Aug 10, 2015;Feb 11, 2016;Feb 18, 2015;Apr 04, 2013;Jul 01, 2016;-;-	1	benign	DE	DE
BRCA1	NM_007294	c.182G>A	p.C61Y	missense	0	0.942	19.44	0.9548	0.913814	0.96	0.557649	criteria provided, conflicting interpretations	Breast Cancer Information Core (BIC) (BRCA1);Sharing Clinical Reports Project (SCRP);Consortium of Investigators of Modifiers of BRCA1/2 (CIMBA), c/o University of Cambridge;GeneDx;Invitae	Uncertain significance;Pathogenic;Pathogenic;Pathogenic;not provided	May 29, 2002;May 06, 2011;Oct 02, 2015;May 25, 2016;Feb 01, 2013	1	probably damaging	DE	DE
BRCA1	NM_007294	c.1865C>T	p.A622V	missense	0.05	0.15	10.37	-0.1701	-0.362451	0.563	0.176024	reviewed by expert panel	Ambry Genetics;Michigan Medical Genetics Laboratories,University of Michigan;GeneDx;Evidence-based Network for the Interpretation of Germline Mutant Alleles (ENIGMA);Breast Cancer Information Core (BIC) (BRCA1);CSER_CC_NCGL University of Washington Medical Center;Genetics Diagnostic Laboratory,Children's Hospital of Eastern Ontario;Invitae	Benign;Likely benign;Likely benign;Benign;Uncertain significance;Uncertain significance;Uncertain significance;Benign	Nov 18, 2014;Apr 21, 2016;Jun 28, 2016;Aug 10, 2015;May 29, 2002;Jun 01, 2014;Aug 11, 2015;Mar 27, 2016	0	benign	BE
BRCA1	NM_007294	c.1897C>T	p.P633S	missense	0.52	0.477	11.65	-0.3926	0.130048	0.451	-0.0645895	criteria provided, conflicting interpretations	Invitae;Sharing Clinical Reports Project (SCRP);Breast Cancer Information Core (BIC) (BRCA1);Counsyl	Uncertain significance;Benign;Uncertain significance;Uncertain significance	Jul 16, 2015;Jun 01, 2012;Oct 29, 2001;Dec 18, 2015	0	possibly damaging	BE	BE
BRCA1	NM_007294	c.1907G>A	p.C636Y	missense	1	0.002	0.113	-0.9756	-1.43846	0.521	-0.246311	criteria provided, conflicting interpretations	Sharing Clinical Reports Project (SCRP);CSER_CC_NCGL University of Washington Medical Center;Ambry Genetics	Uncertain significance;Uncertain significance;Likely benign	Oct 28, 2011;Nov 01, 2015;Sep 11, 2015	0	benign	BE	BE
BRCA1	NM_007294	c.190T>C	p.C64R	missense	0	0.944	14.35	0.9597	0.879333	0.938	0.564551	criteria provided, conflicting interpretations	Invitae;Sharing Clinical Reports Project (SCRP);Consortium of Investigators of Modifiers of BRCA1/2 (CIMBA), c/o University of Cambridge;Ambry Genetics;Breast Cancer Information Core (BIC) (BRCA1)	not provided;Pathogenic;Pathogenic;Pathogenic;Uncertain significance	Feb 01, 2013;May 01, 2012;Oct 02, 2015;Sep 27, 2013;May 29, 2002	1	probably damaging	DE	DE
BRCA1	NM_007294	c.190T>G	p.C64G	missense	0	0.958	14.09	0.9856	0.820057	0.947	0.564009	criteria provided, conflicting interpretations	Invitae;Consortium of Investigators of Modifiers of BRCA1/2 (CIMBA), c/o University of Cambridge;Ambry Genetics;Counsyl;Breast Cancer Information Core (BIC) (BRCA1);Sharing Clinical Reports Project (SCRP);OMIM;GeneDx;Quest Diagnostics Nichols Institute San Juan Capistrano	not provided;Pathogenic;Pathogenic;Pathogenic;Uncertain significance;Pathogenic;Pathogenic;Pathogenic;Pathogenic	Feb 01, 2013;Oct 02, 2015;May 26, 2015;Feb 04, 2015;May 29, 2002;Jun 02, 2011;Dec 01, 1994;Dec 09, 2016;Jul 18, 2015	1	probably damaging	DE	DE
BRCA1	NM_007294	c.191G>A	p.C64Y	missense	0	0.972	18.96	0.9543	0.880339	0.954	0.557106	criteria provided, multiple submitters, no conflicts	Sharing Clinical Reports Project (SCRP);Breast Cancer Information Core (BIC) (BRCA1);Invitae;GeneDx;Ambry Genetics;Genetics Diagnostic Laboratory,Children's Hospital of Eastern Ontario;Consortium of Investigators of Modifiers of BRCA1/2 (CIMBA), c/o University of Cambridge	Pathogenic;Pathogenic;Pathogenic;Pathogenic;Pathogenic;Pathogenic;Pathogenic	May 28, 2013;May 29, 2002;Nov 07, 2015;Jun 07, 2016;Dec 20, 2015;Nov 19, 2012;Oct 02, 2015	1	probably damaging	DE	DE
BRCA1	NM_007294	c.1924G>C	p.D642H	missense	0.01	0.945	12.66	0.331	0.526647	0.662	0.131932	reviewed by expert panel	Ambry Genetics;Evidence-based Network for the Interpretation of Germline Mutant Alleles (ENIGMA);Breast Cancer Information Core (BIC) (BRCA1);Invitae	Benign;Benign;Uncertain significance;Uncertain significance	Nov 18, 2014;Aug 10, 2015;May 29, 2002;Dec 22, 2014	0	probably damaging		BE
BRCA1	NM_007294	c.1974G>C	p.M658I	missense	0.31	0.017	5.453	-0.9455	-1.19753	0.429	-0.2506	criteria provided, conflicting interpretations	Ambry Genetics;Counsyl;Breast Cancer Information Core (BIC) (BRCA1);Invitae;GeneDx	Likely benign;Uncertain significance;Uncertain significance;Uncertain significance;Benign	Sep 13, 2015;Jan 19, 2016;May 29, 2002;Feb 25, 2016;Feb 28, 2014	0	benign	BE	BE
BRCA1	NM_007294	c.199G>T	p.D67Y	missense	0	0.24	15.1	-0.062	-0.260466	0.658	0.173063	reviewed by expert panel	Sharing Clinical Reports Project (SCRP);Genetics Diagnostic Laboratory,Children's Hospital of Eastern Ontario;Evidence-based Network for the Interpretation of Germline Mutant Alleles (ENIGMA);Invitae;GeneDx;Breast Cancer Information Core (BIC) (BRCA1);CSER_CC_NCGL University of Washington Medical Center;Ambry Genetics;Counsyl	Uncertain significance;Uncertain significance;Benign;Benign;Likely benign;Uncertain significance;Uncertain significance;Benign;Likely benign	Mar 07, 2007;Aug 27, 2015;Aug 10, 2015;Feb 18, 2016;Apr 25, 2014;May 29, 2002;Jun 01, 2014;Nov 18, 2014;Oct 13, 2014	0	benign
BRCA1	NM_007294	c.19C>T	p.R7C	missense	0	0.446	14.46	-0.3436	-0.0152616	0.558	0.0211131	criteria provided, conflicting interpretations	Ambry Genetics;Invitae;Breast Cancer Information Core (BIC) (BRCA1);Genetics Diagnostic Laboratory,Children's Hospital of Eastern Ontario;Sharing Clinical Reports Project (SCRP)	Likely benign;Uncertain significance;Uncertain significance;Uncertain significance;Likely benign	Aug 31, 2015;Mar 01, 2016;May 29, 2002;Jun 10, 2013;Jul 25, 2011	0	benign	BE	BE
BRCA1	NM_007294	c.2002C>T	p.L668F	missense	0.05	0.679	3.068	-0.295	-0.499753	0.487	-0.145968	reviewed by expert panel	Breast Cancer Information Core (BIC) (BRCA1);Evidence-based Network for the Interpretation of Germline Mutant Alleles (ENIGMA);Emory Genetics Laboratory,Emory University;Invitae;GeneDx;Ambry Genetics;Sharing Clinical Reports Project (SCRP)	Uncertain significance;Benign;Uncertain significance;Benign;Likely benign;Benign;Benign	May 29, 2002;Aug 10, 2015;Sep 04, 2014;Jul 23, 2015;Jun 21, 2016;Nov 18, 2014;Dec 15, 2008	0	possibly damaging	BE	BE
BRCA1	NM_007294	c.2006T>C	p.M669T	missense	0.23	0.06	0.1	-0.9106	-1.0762	0.778	-0.132071	criteria provided, conflicting interpretations	Ambry Genetics;Invitae;Sharing Clinical Reports Project (SCRP);Breast Cancer Information Core (BIC) (BRCA1);Counsyl	Uncertain significance;not provided;Benign;Uncertain significance;Uncertain significance	Nov 10, 2015;Feb 01, 2013;Feb 17, 2012;Nov 25, 2004;Dec 01, 2015	0	benign		BE
BRCA1	NM_007294	c.2077G>A	p.D693N	missense	0.16	0.01	11.46	-0.9508	-0.811859	0.126	-0.318068	reviewed by expert panel	Michigan Medical Genetics Laboratories,University of Michigan;Evidence-based Network for the Interpretation of Germline Mutant Alleles (ENIGMA);Invitae;Emory Genetics Laboratory,Emory University;Breast Cancer Information Core (BIC) (BRCA1);Illumina Clinical Services Laboratory,Illumina;PreventionGenetics,PreventionGenetics;Sharing Clinical Reports Project (SCRP);GeneDx;Counsyl;ITMI;Biesecker Lab/…	Benign;Benign;Benign;Benign;Benign;Likely benign;Benign;Benign;Benign;Benign;not provided;Benign;Benign;Benign;Benign	Nov 03, 2014;Aug 10, 2015;Jul 06, 2015;Mar 25, 2015;Feb 20, 2004;Jun 14, 2016;-;Mar 17, 2011;Sep 03, 2013;Jan 02, 2014;Sep 19, 2013;Jul 13, 2012;Sep 06, 2012;Nov 05, 2014;Oct 29, 2014	0	benign	BE	BE
BRCA1	NM_007294	c.2083G>T	p.D695Y	missense	0.01	0.836	13.54	-0.2741	-0.0643903	0.483	0.0011687	criteria provided, conflicting interpretations	Breast Cancer Information Core (BIC) (BRCA1);Sharing Clinical Reports Project (SCRP);Invitae;Ambry Genetics	Uncertain significance;Benign;not provided;Likely benign	May 29, 2002;May 01, 2012;Feb 01, 2013;Jul 09, 2015	0	possibly damaging	BE	BE
BRCA1	NM_007294	c.211A>G	p.R71G	missense	0	0.444	19.28	0.8364	0.586117	0.866	0.430062	criteria provided, multiple submitters, no conflicts	Sharing Clinical Reports Project (SCRP);Ambry Genetics;Invitae;Quest Diagnostics Nichols Institute San Juan Capistrano;OMIM;Genetics Diagnostic Laboratory,Children's Hospital of Eastern Ontario;Counsyl;GeneDx;Breast Cancer Information Core (BIC) (BRCA1);Consortium of Investigators of Modifiers of BRCA1/2 (CIMBA), c/o University of Cambridge	Pathogenic;Pathogenic;Pathogenic;Pathogenic;Pathogenic;Likely pathogenic;Pathogenic;Pathogenic;Pathogenic;Pathogenic	Oct 15, 2012;Nov 24, 2015;Jul 03, 2015;May 16, 2015;Oct 01, 2003;Jan 30, 2013;Mar 16, 2016;Oct 24, 2016;May 29, 2002;Oct 02, 2015	1	benign	DE	DE
BRCA1	NM_007294	c.212G>T	p.R71M	missense	0	0.846	19.08	0.7843	0.672808	0.781	0.372736	criteria provided, multiple submitters, no conflicts	Ambry Genetics;Consortium of Investigators of Modifiers of BRCA1/2 (CIMBA), c/o University of Cambridge	Likely pathogenic;Pathogenic	Jul 15, 2014;Oct 02, 2015	1	possibly damaging
BRCA1	NM_007294	c.2167A>G	p.N723D	missense	0.15	0.119	9.854	-0.7706	-0.943371	0.363	-0.246752	reviewed by expert panel	Evidence-based Network for the Interpretation of Germline Mutant Alleles (ENIGMA);GeneDx;Ambry Genetics;Sharing Clinical Reports Project (SCRP);CSER_CC_NCGL University of Washington Medical Center;Emory Genetics Laboratory,Emory University;Counsyl;Breast Cancer Information Core (BIC) (BRCA1);Invitae	Benign;Benign;Benign;Likely benign;Likely benign;Likely benign;Benign;Uncertain significance;Benign	Aug 10, 2015;Jan 14, 2014;Nov 18, 2014;Aug 11, 2008;Jun 01, 2014;Jan 11, 2016;Apr 25, 2014;May 29, 2002;Mar 08, 2016	0	benign	BE	BE
BRCA1	NM_007294	c.2207A>C	p.E736A	missense	0.05	0.217	4.734	-0.4571	-0.865556	0.45	-0.18977	criteria provided, single submitter	Ambry Genetics;ITMI;Sharing Clinical Reports Project (SCRP)	Likely benign;not provided;Benign	Apr 06, 2015;Sep 19, 2013;Feb 01, 2012	0	benign	BE	BE
BRCA1	NM_007294	c.2222C>T	p.S741F	missense	0.01	0.733	3.13	-0.1323	-0.179466	0.467	-0.00147061	criteria provided, conflicting interpretations	Invitae;Ambry Genetics;Breast Cancer Information Core (BIC) (BRCA1)	Likely benign;Uncertain significance;Uncertain significance	Jun 25, 2015;Jan 14, 2016;Feb 20, 2004	0	possibly damaging	BE	BE
BRCA1	NM_007294	c.2252T>C	p.M751T	missense	0.06	0.017	3.476	-0.9297	-1.11452	0.325	-0.272323	criteria provided, conflicting interpretations	Ambry Genetics;Sharing Clinical Reports Project (SCRP)	Uncertain significance;Benign	Jul 08, 2015;Sep 08, 2010	0	benign	BE	BE
BRCA1	NM_007294	c.2268G>C	p.R756S	missense	0.34	0.07	8.073	-0.8936	-1.04502	0.349	-0.23839	criteria provided, conflicting interpretations	GeneDx;Ambry Genetics;Invitae;Counsyl;Breast Cancer Information Core (BIC) (BRCA1)	Likely benign;Uncertain significance;not provided;Uncertain significance;Uncertain significance	Mar 17, 2016;Jan 27, 2016;Feb 01, 2013;Sep 29, 2016;Dec 23, 2003	0	benign	BE	BE
BRCA1	NM_007294	c.2315T>C	p.V772A	missense	0.01	0.928	15.49	-0.1374	-0.00636804	0.639	0.264772	reviewed by expert panel	Invitae;Counsyl;Genetics Diagnostic Laboratory,Children's Hospital of Eastern Ontario;Ambry Genetics;GeneDx;Michigan Medical Genetics Laboratories,University of Michigan;Breast Cancer Information Core (BIC) (BRCA1);Biesecker Lab/Human Development Section,National Institutes of Health;Evidence-based Network for the Interpretation of Germline Mutant Alleles (ENIGMA);CSER_CC_NCGL University of Washi…	Benign;Likely benign;Likely benign;Benign;Benign;Benign;Uncertain significance;Uncertain significance;Benign;Uncertain significance	Mar 18, 2016;Feb 06, 2014;Feb 14, 2014;Nov 18, 2014;Jan 22, 2014;Apr 21, 2016;May 29, 2002;Jul 13, 2012;Aug 10, 2015;Jun 01, 2014	0	probably damaging
BRCA1	NM_007294	c.2329T>G	p.Y777D	missense	0.06	0.678	10.07	-0.3217	-0.263212	0.514	-0.0139695	criteria provided, single submitter	Ambry Genetics;Sharing Clinical Reports Project (SCRP)	Likely benign;Benign	Jan 02, 2015;Jun 18, 2009	0	possibly damaging	BE	BE
BRCA1	NM_007294	c.2347A>G	p.I783V	missense	0.69	0.023	1.013	-0.9522	-0.948411	0.24	-0.316337	criteria provided, conflicting interpretations	Counsyl;Ambry Genetics;Breast Cancer Information Core (BIC) (BRCA1);GeneDx;Invitae;Quest Diagnostics Nichols Institute San Juan Capistrano;Sharing Clinical Reports Project (SCRP)	Uncertain significance;Benign;Uncertain significance;Likely benign;not provided;Uncertain significance;Benign	Dec 18, 2015;Aug 29, 2015;Feb 20, 2004;Feb 16, 2016;Feb 01, 2013;May 18, 2016;May 01, 2012	0	benign	BE	BE
BRCA1	NM_007294	c.2351C>T	p.S784L	missense	0.02	0.954	14.75	0.7393	0.656352	0.632	0.156391	criteria provided, conflicting interpretations	Ambry Genetics;Invitae;Sharing Clinical Reports Project (SCRP);Counsyl;GeneDx;Breast Cancer Information Core (BIC) (BRCA1)	Likely benign;Likely benign;Likely benign;Uncertain significance;Uncertain significance;Uncertain significance	Oct 16, 2015;Mar 03, 2016;Aug 28, 2009;Dec 18, 2015;May 06, 2016;May 29, 2002	0	probably damaging
BRCA1	NM_007294	c.2368A>G	p.T790A	missense	0.03	0.759	4.683	-0.399	-0.526571	0.504	-0.0512475	criteria provided, conflicting interpretations	Breast Cancer Information Core (BIC) (BRCA1);Emory Genetics Laboratory,Emory University;Ambry Genetics;Sharing Clinical Reports Project (SCRP);GeneDx;Invitae	Uncertain significance;Uncertain significance;Likely benign;Benign;Likely benign;Benign	May 29, 2002;Apr 07, 2015;Dec 07, 2015;Nov 25, 2008;May 02, 2014;Mar 12, 2016	0	possibly damaging	BE	BE
BRCA1	NM_007294	c.2412G>C	p.Q804H	missense	0.16	0.285	3.924	-0.6542	-0.752872	0.433	-0.189127	reviewed by expert panel	Counsyl;Breast Cancer Information Core (BIC) (BRCA1);ITMI;GeneDx;Ambry Genetics;Evidence-based Network for the Interpretation of Germline Mutant Alleles (ENIGMA);Invitae	Likely benign;Uncertain significance;not provided;Likely benign;Benign;Benign;Likely benign	Sep 15, 2014;May 29, 2002;Sep 19, 2013;Sep 27, 2016;Nov 18, 2014;Aug 10, 2015;Jan 30, 2016	0	benign	BE	BE
BRCA1	NM_007294	c.2416G>A	p.A806T	missense	0.63	0.074	4.058	-0.8465	-1.21721	0.406	-0.270324	criteria provided, conflicting interpretations	Sharing Clinical Reports Project (SCRP);Breast Cancer Information Core (BIC) (BRCA1);Ambry Genetics;GeneDx;Invitae	Likely benign;Uncertain significance;Likely benign;Likely benign;not provided	Apr 30, 2009;Oct 29, 2001;Feb 24, 2015;Dec 19, 2014;Feb 01, 2013	0	benign	BE	BE
BRCA1	NM_007294	c.2428A>T	p.N810Y	missense	0	0.992	11.45	-0.0868	0.145325	0.462	0.0590684	reviewed by expert panel	Pathway Genomics;Evidence-based Network for the Interpretation of Germline Mutant Alleles (ENIGMA);Counsyl;Invitae;Ambry Genetics;Sharing Clinical Reports Project (SCRP);Breast Cancer Information Core (BIC) (BRCA1);GeneDx	Benign;Benign;Likely benign;Benign;Benign;Benign;Uncertain significance;Benign	Dec 10, 2014;Aug 10, 2015;Dec 22, 2014;Mar 10, 2016;Nov 18, 2014;May 01, 2012;May 29, 2002;Feb 26, 2014	0	probably damaging	BE	BE
BRCA1	NM_007294	c.2447A>G	p.H816R	missense	0.16	0.117	4.886	-0.7197	-1.08465	0.487	-0.148597	criteria provided, conflicting interpretations	Breast Cancer Information Core (BIC) (BRCA1);Counsyl;Michigan Medical Genetics Laboratories,University of Michigan;Sharing Clinical Reports Project (SCRP);Ambry Genetics;Invitae	Uncertain significance;Uncertain significance;Likely benign;Benign;Benign;not provided	Apr 12, 1999;Jul 06, 2016;Apr 21, 2016;Nov 12, 2009;Jul 29, 2014;Feb 01, 2013	0	benign	BE	BE
BRCA1	NM_007294	c.2458A>G	p.K820E	missense	0.29	0.108	0.467	-0.8166	-1.25466	0.237	-0.257918	reviewed by expert panel	Michigan Medical Genetics Laboratories,University of Michigan;Division of Genomic Diagnostics,The Children's Hospital of Philadelphia;Invitae;Counsyl;Illumina Clinical Services Laboratory,Illumina;Ambry Genetics;Pathway Genomics;Vantari Genetics;PreventionGenetics,PreventionGenetics;Evidence-based Network for the Interpretation of Germline Mutant Alleles (ENIGMA);Emory Genetics Laboratory,Emory U…	Benign;Benign;Benign;Benign;Likely benign;Benign;Likely benign;Likely benign;Benign;Benign;Benign;not provided;Benign;Benign;Uncertain significance;Benign;Benign	Nov 03, 2014;Jul 27, 2015;Mar 27, 2016;Feb 14, 2014;Jun 14, 2016;Nov 18, 2014;Jul 24, 2014;Jan 05, 2016;-;Aug 10, 2015;Jul 01, 2014;Sep 19, 2013;Sep 18, 2013;Dec 06, 2014;May 29, 2002;Jun 10, 2015;Jul 13, 2012	0	benign	BE	BE
BRCA1	NM_007294	c.2473G>T	p.D825Y	missense	0.05	0.385	8.849	-0.6245	-0.523977	0.419	-0.129413	criteria provided, conflicting interpretations	Breast Cancer Information Core (BIC) (BRCA1);Ambry Genetics;Counsyl;Sharing Clinical Reports Project (SCRP);Invitae	Uncertain significance;Uncertain significance;Uncertain significance;Likely benign;Likely benign	Apr 12, 1999;May 27, 2015;Nov 11, 2016;Jul 17, 2012;Feb 27, 2016	0	benign	BE	BE
BRCA1	NM_007294	c.2477C>A	p.T826K	missense	0.05	0.968	11.61	-0.2815	-0.112512	0.548	0.226104	reviewed by expert panel	CSER_CC_NCGL University of Washington Medical Center;Institute for Biomarker Research,Medical Diagnostic Laboratories, L.L.C.;Breast Cancer Information Core (BIC) (BRCA1);Evidence-based Network for the Interpretation of Germline Mutant Alleles (ENIGMA);Ambry Genetics;GeneDx;Invitae;Emory Genetics Laboratory,Emory University;Counsyl;Sharing Clinical Reports Project (SCRP)	Uncertain significance;Likely benign;Uncertain significance;Benign;Benign;Likely benign;Benign;Benign;Likely benign;Benign	Jun 01, 2014;Apr 25, 2016;May 29, 2002;Aug 10, 2015;Nov 18, 2014;Jun 24, 2016;Feb 25, 2016;Aug 07, 2014;Jun 12, 2014;May 01, 2012	0	probably damaging	BE
BRCA1	NM_007294	c.2481A>C	p.E827D	missense	0.04	0.33	6.943	-0.4187	-1.16472	0.533	-0.0927633	criteria provided, conflicting interpretations	Ambry Genetics;Invitae;Sharing Clinical Reports Project (SCRP)	Likely benign;not provided;Uncertain significance	Apr 03, 2015;Feb 01, 2013;Mar 25, 2009	0	benign	BE	BE
BRCA1	NM_007294	c.2521C>T	p.R841W	missense	0	0.006	5.12	-0.8558	-0.738003	0.355	-0.172654	reviewed by expert panel	Evidence-based Network for the Interpretation of Germline Mutant Alleles (ENIGMA);OMIM;Counsyl;Division of Genomic Diagnostics,The Children's Hospital of Philadelphia;Invitae;Sharing Clinical Reports Project (SCRP);ITMI;PreventionGenetics,PreventionGenetics;Michigan Medical Genetics Laboratories,University of Michigan;GeneDx;Emory Genetics Laboratory,Emory University;Department of Medical Genetic…	Benign;Uncertain significance;Likely benign;Likely benign;Benign;Benign;not provided;Benign;Benign;Benign;Benign;Likely benign;Benign;Uncertain significance;Benign;Benign	Aug 10, 2015;Nov 01, 2012;Feb 18, 2014;Nov 06, 2015;Nov 10, 2015;Mar 01, 2011;Sep 19, 2013;-;Apr 21, 2016;Nov 04, 2013;Oct 13, 2015;May 01, 2016;Jun 29, 2015;May 29, 2002;Jul 13, 2012;Jul 14, 2014	0	benign	BE	BE
BRCA1	NM_007294	c.2522G>A	p.R841Q	missense	1	0	0.003	-0.878	-1.7708	0.385	-0.128019	criteria provided, conflicting interpretations	Sharing Clinical Reports Project (SCRP);Ambry Genetics;GeneDx;Invitae;Breast Cancer Information Core (BIC) (BRCA1)	Benign;Benign;Likely benign;Likely benign;Uncertain significance	May 01, 2012;Nov 18, 2014;Nov 07, 2016;Feb 01, 2016;Feb 20, 2004	0	benign	BE	BE
BRCA1	NM_007294	c.2525A>G	p.E842G	missense	0.02	0.819	7.83	-0.3056	-0.189014	0.407	-0.0777507	reviewed by expert panel	Evidence-based Network for the Interpretation of Germline Mutant Alleles (ENIGMA);Sharing Clinical Reports Project (SCRP);Counsyl;Ambry Genetics;Invitae;Genetics Diagnostic Laboratory,Children's Hospital of Eastern Ontario	Benign;Benign;Benign;Benign;Likely benign;Uncertain significance	Aug 10, 2015;May 01, 2012;Dec 04, 2015;Nov 18, 2014;Mar 08, 2016;Jul 10, 2013	0	possibly damaging	BE	BE
BRCA1	NM_007294	c.2566T>C	p.Y856H	missense	0.02	0.733	16.53	0.3265	0.324577	0.815	0.161879	reviewed by expert panel	Counsyl;Invitae;Sharing Clinical Reports Project (SCRP);CSER_CC_NCGL University of Washington Medical Center;Breast Cancer Information Core (BIC) (BRCA1);Evidence-based Network for the Interpretation of Germline Mutant Alleles (ENIGMA);Ambry Genetics;Michigan Medical Genetics Laboratories,University of Michigan;GeneDx;Illumina Clinical Services Laboratory,Illumina	Benign;Benign;Benign;Likely benign;Uncertain significance;Benign;Benign;Benign;Benign;Likely benign	Jul 04, 2014;Mar 17, 2016;Feb 25, 2011;Jun 01, 2014;Jul 19, 2006;Aug 10, 2015;Nov 18, 2014;Apr 21, 2016;Feb 10, 2014;Jun 14, 2016	0	possibly damaging
BRCA1	NM_007294	c.2584A>G	p.K862E	missense	0	0.876	18.18	0.1496	0.475612	0.808	0.103955	reviewed by expert panel	Sharing Clinical Reports Project (SCRP);Evidence-based Network for the Interpretation of Germline Mutant Alleles (ENIGMA);Ambry Genetics;Invitae;Breast Cancer Information Core (BIC) (BRCA1);GeneDx	Benign;Benign;Benign;Likely benign;Uncertain significance;Likely benign	Feb 10, 2010;Aug 10, 2015;Nov 18, 2014;Feb 09, 2016;May 29, 2002;Nov 14, 2016	0	possibly damaging		BE
BRCA1	NM_007294	c.2596C>T	p.R866C	missense	0	1	19.46	0.7936	0.807424	0.847	0.384085	reviewed by expert panel	GeneDx;Evidence-based Network for the Interpretation of Germline Mutant Alleles (ENIGMA);Breast Cancer Information Core (BIC) (BRCA1);Ambry Genetics;ITMI;Biesecker Lab/Human Development Section,National Institutes of Health;Emory Genetics Laboratory,Emory University;Counsyl;Genetics Diagnostic Laboratory,Children's Hospital of Eastern Ontario;Invitae;Sharing Clinical Reports Project (SCRP)	Benign;Benign;Benign;Benign;not provided;Likely benign;Benign;Likely benign;Benign;Benign;Benign	Dec 23, 2013;Aug 10, 2015;May 29, 2002;Nov 18, 2014;Sep 19, 2013;Jul 13, 2012;Sep 04, 2014;Sep 26, 2014;Aug 20, 2013;Mar 18, 2016;Aug 21, 2008	0	probably damaging	DE
BRCA1	NM_007294	c.2612C>G	p.P871R	missense	0	0.004	12.69	-0.7356	-0.459715	0.325	-0.180555	criteria provided, conflicting interpretations	Ambry Genetics;Sharing Clinical Reports Project (SCRP)	Uncertain significance;Likely benign	Feb 24, 2016;Jun 02, 2009	0	benign	BE	BE
BRCA1	NM_007294	c.2612C>T	p.P871L	missense	1	0	2.24	-0.9367	-1.04512	0.14	-0.402747	reviewed by expert panel	Biesecker Lab/Human Development Section,National Institutes of Health;Genomic Research Center,Shahid Beheshti University of Medical Sciences;ITMI;Evidence-based Network for the Interpretation of Germline Mutant Alleles (ENIGMA);Color Genomics, Inc.;Michigan Medical Genetics Laboratories,University of Michigan;Counsyl;Breast Cancer Information Core (BIC) (BRCA1);GeneDx;Emory Genetics Laboratory,Em…	Benign;not provided;not provided;Benign;Benign;Benign;Benign;Benign;Benign;Benign;Benign;Benign;Benign;Likely benign	Jul 13, 2012;-;Sep 19, 2013;Aug 10, 2015;Nov 04, 2014;Nov 03, 2014;Jan 02, 2014;Jun 21, 1999;Sep 04, 2013;Jan 07, 2016;Nov 13, 2015;Mar 22, 2011;-;Jun 14, 2016	0	benign	BE	BE
BRCA1	NM_007294	c.2669G>T	p.G890V	missense	0.31	0.007	5.468	-0.9095	-1.71357	0.349	-0.335387	reviewed by expert panel	Invitae;Ambry Genetics;Breast Cancer Information Core (BIC) (BRCA1);GeneDx;Evidence-based Network for the Interpretation of Germline Mutant Alleles (ENIGMA);Counsyl;Sharing Clinical Reports Project (SCRP)	Uncertain significance;Likely benign;Uncertain significance;Likely benign;Benign;Benign;Uncertain significance	Feb 04, 2016;Sep 01, 2015;Feb 20, 2004;Oct 24, 2016;Aug 10, 2015;Apr 14, 2016;Nov 03, 2008	0	benign	BE	BE
BRCA1	NM_007294	c.267C>G	p.I89M	missense	0.09	0.074	12.02	0.5473	0.0140863	0.638	0.0320255	criteria provided, conflicting interpretations	Breast Cancer Information Core (BIC) (BRCA1);Invitae;Ambry Genetics	Uncertain significance;Uncertain significance;Likely benign	Nov 25, 2004;Feb 01, 2016;Jul 09, 2015	0	benign		BE
BRCA1	NM_007294	c.2690C>T	p.P897L	missense	0.19	0.893	15.18	-0.3686	0.142963	0.399	-0.0686773	no assertion criteria provided	Sharing Clinical Reports Project (SCRP)	Likely benign	2013-11-19	0	possibly damaging	BE	BE
BRCA1	NM_007294	c.2735A>G	p.K912R	missense	0.22	0.213	14.45	-0.573	-0.847569	0.408	-0.214522	criteria provided, multiple submitters, no conflicts	Ambry Genetics;GeneDx;Sharing Clinical Reports Project (SCRP)	Likely benign;Likely benign;Benign	Feb 19, 2016;Jun 07, 2016;Nov 04, 2011	0	benign	BE	BE
BRCA1	NM_007294	c.2758G>A	p.V920I	missense	0.07	0.34	11.93	-0.7755	-1.14842	0.394	-0.304215	criteria provided, conflicting interpretations	Invitae;Sharing Clinical Reports Project (SCRP);Breast Cancer Information Core (BIC) (BRCA1);Counsyl;Ambry Genetics	Uncertain significance;Benign;Uncertain significance;Uncertain significance;Benign	Apr 24, 2015;Jul 13, 2009;Feb 20, 2004;Apr 06, 2016;Dec 01, 2014	0	benign	BE	BE
BRCA1	NM_007294	c.2773A>C	p.I925L	missense	0.02	0.038	13.09	-0.7965	-1.03534	0.34	-0.268038	reviewed by expert panel	Breast Cancer Information Core (BIC) (BRCA1);Evidence-based Network for the Interpretation of Germline Mutant Alleles (ENIGMA);Invitae;ITMI;GeneDx;Counsyl;Ambry Genetics;Sharing Clinical Reports Project (SCRP)	Uncertain significance;Benign;Benign;not provided;Likely benign;Benign;Benign;Likely benign	Feb 20, 2004;Aug 10, 2015;Mar 14, 2016;Sep 19, 2013;Mar 14, 2016;Apr 13, 2016;Nov 18, 2014;Jun 20, 2006	0	benign	BE	BE
BRCA1	NM_007294	c.2773A>G	p.I925V	missense	0.32	0.029	10.35	-0.9261	-1.18208	0.186	-0.314383	criteria provided, conflicting interpretations	Ambry Genetics;GeneDx	Likely benign;Uncertain significance	Jun 04, 2014;Jul 21, 2016	0	benign	BE	BE
BRCA1	NM_007294	c.2935C>T	p.R979C	missense	0.15	0	7.522	-0.8069	-0.981814	0.289	-0.283534	criteria provided, conflicting interpretations	Ambry Genetics;Breast Cancer Information Core (BIC) (BRCA1);Invitae;Sharing Clinical Reports Project (SCRP)	Likely benign;Uncertain significance;Uncertain significance;Likely benign	Sep 06, 2015;May 29, 2002;Feb 06, 2016;Feb 09, 2012	0	benign	BE	BE
BRCA1	NM_007294	c.2936G>A	p.R979H	missense	1	0	0.003	-0.939	-1.69226	0.235	-0.356765	criteria provided, conflicting interpretations	Invitae;Breast Cancer Information Core (BIC) (BRCA1);Ambry Genetics;GeneDx	not provided;Uncertain significance;Likely benign;Uncertain significance	Feb 01, 2013;Nov 25, 2004;Jun 23, 2015;Feb 16, 2016	0	benign	BE	BE
BRCA1	NM_007294	c.2963C>T	p.S988L	missense	0.04	0.302	5.566	-0.5368	-0.620832	0.449	-0.150664	criteria provided, conflicting interpretations	Sharing Clinical Reports Project (SCRP);GeneDx;Emory Genetics Laboratory,Emory University	Benign;Likely benign;Uncertain significance	Feb 01, 2012;Oct 01, 2014;Mar 18, 2015	0	benign	BE	BE
BRCA1	NM_007294	c.2987A>G	p.K996R	missense	0.02	0.175	5.186	-0.4972	-0.831441	0.427	-0.23004	criteria provided, conflicting interpretations	Ambry Genetics;Invitae	Likely benign;Uncertain significance	Dec 16, 2014;May 17, 2015	0	benign	BE	BE
BRCA1	NM_007294	c.3022A>G	p.M1008V	missense	0.92	0	0.001	-0.9257	-2.4858	0.435	-0.196237	reviewed by expert panel	Evidence-based Network for the Interpretation of Germline Mutant Alleles (ENIGMA);Ambry Genetics;Breast Cancer Information Core (BIC) (BRCA1);GeneDx;ITMI;Emory Genetics Laboratory,Emory University;CSER_CC_NCGL University of Washington Medical Center;Invitae	Benign;Benign;Benign;Benign;not provided;Likely benign;Uncertain significance;Benign	Aug 10, 2015;Nov 18, 2014;May 29, 2002;Apr 08, 2014;Sep 19, 2013;Dec 05, 2014;Jun 01, 2014;Feb 27, 2016	0	benign	BE	BE
BRCA1	NM_007294	c.3024G>A	p.M1008I	missense	0.56	0.001	0.028	-0.94	-1.45418	0.452	-0.300264	reviewed by expert panel	Invitae;Counsyl;Ambry Genetics;Pathway Genomics;Genetics Diagnostic Laboratory,Children's Hospital of Eastern Ontario;Sharing Clinical Reports Project (SCRP);Biesecker Lab/Human Development Section,National Institutes of Health;Evidence-based Network for the Interpretation of Germline Mutant Alleles (ENIGMA);Institute for Biomarker Research,Medical Diagnostic Laboratories, L.L.C.;GeneDx;Breast Ca…	Benign;Benign;Benign;Likely benign;Likely benign;Benign;Uncertain significance;Benign;Likely benign;Benign;Uncertain significance;not provided;Likely benign	Mar 20, 2016;Jan 24, 2014;Nov 18, 2014;Jul 24, 2014;Jul 14, 2015;Oct 23, 2012;Jul 13, 2012;Aug 10, 2015;Apr 25, 2016;Nov 25, 2013;May 29, 2002;Sep 19, 2013;Aug 12, 2015	0	benign	BE	BE
BRCA1	NM_007294	c.3055A>G	p.I1019V	missense	0.41	0.016	6.269	-0.9524	-1.21525	0.304	-0.31066	criteria provided, conflicting interpretations	Ambry Genetics;Invitae;Sharing Clinical Reports Project (SCRP);Breast Cancer Information Core (BIC) (BRCA1);Counsyl	Likely benign;not provided;Likely benign;Uncertain significance;Uncertain significance	Jun 27, 2015;Feb 01, 2013;Feb 01, 2010;Oct 29, 2001;Dec 10, 2015	0	benign	BE	BE
BRCA1	NM_007294	c.305C>G	p.A102G	missense	0.01	0.023	14.41	-0.8845	0.0961423	0.05	0.139666	criteria provided, conflicting interpretations	Invitae;Breast Cancer Information Core (BIC) (BRCA1);Ambry Genetics;Sharing Clinical Reports Project (SCRP);GeneDx	Uncertain significance;Uncertain significance;Uncertain significance;Likely benign;Likely benign	Jan 01, 2016;Nov 25, 2004;Apr 02, 2015;Jul 17, 2012;Aug 06, 2014	0	benign	BE	BE
BRCA1	NM_007294	c.3082C>T	p.R1028C	missense	0.07	0.276	14.16	-0.8771	-0.258581	0.341	-0.194466	criteria provided, conflicting interpretations	Sharing Clinical Reports Project (SCRP);Invitae;Ambry Genetics;Breast Cancer Information Core (BIC) (BRCA1)	Likely benign;not provided;Likely benign;Uncertain significance	May 01, 2012;Feb 01, 2013;Oct 06, 2015;Feb 20, 2004	0	benign	BE	BE
BRCA1	NM_007294	c.3083G>A	p.R1028H	missense	0.22	0	8.146	-1.0166	-1.50867	0.325	-0.314733	reviewed by expert panel	Breast Cancer Information Core (BIC) (BRCA1);Division of Genomic Diagnostics,The Children's Hospital of Philadelphia;Evidence-based Network for the Interpretation of Germline Mutant Alleles (ENIGMA);Invitae;Counsyl;Sharing Clinical Reports Project (SCRP);Ambry Genetics;GeneDx;ITMI	Uncertain significance;Uncertain significance;Benign;Benign;Likely benign;Benign;Benign;Likely benign;not provided	May 29, 2002;Dec 03, 2015;Aug 10, 2015;Jan 29, 2016;Dec 01, 2014;Oct 03, 2006;Nov 18, 2014;Sep 09, 2014;Sep 19, 2013	0	benign	BE	BE
BRCA1	NM_007294	c.3113A>G	p.E1038G	missense	0.04	0.606	11.99	-1.094	-0.492051	0.227	-0.307134	reviewed by expert panel	Genomic Research Center,Shahid Beheshti University of Medical Sciences;Biesecker Lab/Human Development Section,National Institutes of Health;PreventionGenetics,PreventionGenetics;ITMI;Breast Cancer Information Core (BIC) (BRCA1);Ambry Genetics;Michigan Medical Genetics Laboratories,University of Michigan;Laboratory for Molecular Medicine,Partners HealthCare Personalized Medicine;Emory Genetics La…	not provided;Benign;Benign;not provided;not provided;Benign;Benign;Benign;Benign;Benign;Benign;Benign;Likely benign;Benign;Benign	-;Jul 13, 2012;-;Sep 19, 2013;-;Nov 18, 2014;Nov 03, 2014;Mar 18, 2016;Jan 07, 2016;Mar 22, 2011;Jan 02, 2014;Nov 04, 2014;Jun 14, 2016;Aug 10, 2015;Dec 04, 2013	0	possibly damaging	BE	BE
BRCA1	NM_007294	c.3119G>A	p.S1040N	missense	0.06	0.831	12.49	-0.545	-0.233367	0.376	-0.239677	reviewed by expert panel	Evidence-based Network for the Interpretation of Germline Mutant Alleles (ENIGMA);Division of Genomic Diagnostics,The Children's Hospital of Philadelphia;Sharing Clinical Reports Project (SCRP);OMIM;Pathway Genomics;Breast Cancer Information Core (BIC) (BRCA1);Ambry Genetics;PreventionGenetics,PreventionGenetics;Emory Genetics Laboratory,Emory University;Counsyl;Michigan Medical Genetics Laborato…	Benign;Likely benign;Benign;Uncertain significance;Likely benign;Uncertain significance;Benign;Benign;Benign;Benign;Benign;Likely benign;not provided;Benign;Benign;Benign;Benign;Benign;Likely benign	Aug 10, 2015;Apr 14, 2015;Mar 14, 2011;Nov 01, 2012;Jul 24, 2014;May 29, 2002;Nov 18, 2014;-;Jul 29, 2015;Jan 20, 2014;Nov 03, 2014;Jun 14, 2016;Sep 19, 2013;Nov 27, 2015;Oct 14, 2013;Jul 13, 2012;Nov 05, 2014;Nov 10, 2015;Jun 08, 2015	0	possibly damaging	BE	BE
BRCA1	NM_007294	c.3130A>G	p.I1044V	missense	0.39	0.009	4.48	-0.9328	-1.19652	0.42	-0.27413	reviewed by expert panel	Sharing Clinical Reports Project (SCRP);Evidence-based Network for the Interpretation of Germline Mutant Alleles (ENIGMA);Counsyl;Breast Cancer Information Core (BIC) (BRCA1);Invitae;GeneDx;Ambry Genetics	Benign;Benign;Likely benign;Uncertain significance;Likely benign;Likely benign;Benign	Jul 29, 2008;Aug 10, 2015;Oct 11, 2016;Feb 20, 2004;Mar 20, 2015;Nov 20, 2015;Nov 18, 2014	0	benign	BE	BE
BRCA1	NM_007294	c.314A>G	p.Y105C	missense	0	0.196	14.18	0.4855	0.266592	0.632	0.326376	reviewed by expert panel	CSER_CC_NCGL University of Washington Medical Center;GeneDx;Counsyl;Michigan Medical Genetics Laboratories,University of Michigan;Evidence-based Network for the Interpretation of Germline Mutant Alleles (ENIGMA);Breast Cancer Information Core (BIC) (BRCA1);Invitae;Ambry Genetics	Likely benign;Benign;Likely benign;Benign;Benign;Benign;Benign;Benign	Jun 01, 2014;Nov 05, 2013;Aug 19, 2014;Apr 21, 2016;Aug 10, 2015;May 29, 2002;Feb 22, 2016;Nov 18, 2014	0	benign
BRCA1	NM_007294	c.3179A>C	p.E1060A	missense	0.01	0.927	15.53	0.3616	0.42062	0.639	0.0450962	criteria provided, conflicting interpretations	Breast Cancer Information Core (BIC) (BRCA1);GeneDx;Invitae;Ambry Genetics	Uncertain significance;Likely benign;not provided;Uncertain significance	Feb 20, 2004;Apr 24, 2014;Feb 01, 2013;Dec 15, 2014	0	probably damaging		BE
BRCA1	NM_007294	c.3206A>C	p.Q1069P	missense	0.06	0.168	13.24	-0.4862	-0.283674	0.398	-0.114376	criteria provided, single submitter	GeneDx	Likely benign	2015-12-08	0	benign	BE	BE
BRCA1	NM_007294	c.3270A>T	p.Q1090H	missense	0.04	0.901	12.83	-0.1075	0.130391	0.628	-0.00419858	criteria provided, conflicting interpretations	Sharing Clinical Reports Project (SCRP);GeneDx	Likely benign;Uncertain significance	Sep 18, 2012;Nov 25, 2013	0	possibly damaging	BE	BE
BRCA1	NM_007294	c.3296C>T	p.P1099L	missense	0.02	0.677	10.25	-0.0696	-0.0189296	0.338	-0.116229	reviewed by expert panel	GeneDx;Breast Cancer Information Core (BIC) (BRCA1);Ambry Genetics;Vantari Genetics;Evidence-based Network for the Interpretation of Germline Mutant Alleles (ENIGMA);Michigan Medical Genetics Laboratories,University of Michigan;Counsyl;Invitae;Genetics Diagnostic Laboratory,Children's Hospital of Eastern Ontario;Biesecker Lab/Human Development Section,National Institutes of Health	Benign;Benign;Benign;Likely benign;Benign;Benign;Benign;Benign;Likely benign;Likely benign	Jan 23, 2014;May 29, 2002;Nov 18, 2014;Jan 21, 2016;Aug 10, 2015;Nov 03, 2014;Feb 25, 2016;Mar 17, 2016;Jun 24, 2015;Jul 13, 2012	0	possibly damaging	BE	BE
BRCA1	NM_007294	c.3302G>A	p.S1101N	missense	0.28	0.263	4.566	-0.7362	-0.750652	0.412	-0.20773	reviewed by expert panel	Breast Cancer Information Core (BIC) (BRCA1);Sharing Clinical Reports Project (SCRP);Vantari Genetics;Ambry Genetics;GeneDx;Invitae;Evidence-based Network for the Interpretation of Germline Mutant Alleles (ENIGMA);Counsyl;Genetics Diagnostic Laboratory,Children's Hospital of Eastern Ontario	Uncertain significance;Likely benign;Likely benign;Benign;Likely benign;Benign;Benign;Likely benign;Likely benign	May 29, 2002;Nov 26, 2008;Dec 17, 2015;Nov 18, 2014;Oct 03, 2014;Feb 19, 2016;Aug 10, 2015;May 20, 2014;Mar 04, 2015	0	benign	BE	BE
BRCA1	NM_007294	c.3327A>C	p.K1109N	missense	0	0.665	10.92	-0.2075	-0.148335	0.363	-0.161603	reviewed by expert panel	Counsyl;Evidence-based Network for the Interpretation of Germline Mutant Alleles (ENIGMA);Sharing Clinical Reports Project (SCRP);Ambry Genetics;Invitae	Benign;Benign;Benign;Benign;Likely benign	Feb 12, 2016;Aug 10, 2015;Nov 30, 2010;Nov 18, 2014;Oct 15, 2015	0	possibly damaging	BE	BE
BRCA1	NM_007294	c.3362A>G	p.N1121S	missense	0.85	0.024	1.782	-0.9205	-0.96591	0.241	-0.292692	criteria provided, conflicting interpretations	Sharing Clinical Reports Project (SCRP);Counsyl;Breast Cancer Information Core (BIC) (BRCA1);Invitae	Benign;Uncertain significance;Uncertain significance;Uncertain significance	Feb 24, 2012;Sep 26, 2016;Nov 25, 2004;Nov 18, 2015	0	benign	BE	BE
BRCA1	NM_007294	c.3410T>C	p.M1137T	missense	0.2	0.032	0.991	-0.4947	-0.628022	0.399	-0.15052	criteria provided, conflicting interpretations	GeneDx;Breast Cancer Information Core (BIC) (BRCA1);Invitae	Likely benign;Uncertain significance;not provided	Mar 26, 2014;Nov 14, 1997;Feb 01, 2013	0	benign	BE	BE
BRCA1	NM_007294	c.3418A>G	p.S1140G	missense	0.49	0.008	1.017	-1.0455	-0.958863	0.069	-0.376893	reviewed by expert panel	Biesecker Lab/Human Development Section,National Institutes of Health;Counsyl;Department of Medical Genetics,University Hospital of North Norway;GeneDx;Michigan Medical Genetics Laboratories,University of Michigan;Evidence-based Network for the Interpretation of Germline Mutant Alleles (ENIGMA);Illumina Clinical Services Laboratory,Illumina;Emory Genetics Laboratory,Emory University;Ambry Genetic…	Benign;Likely benign;Benign;Benign;Benign;Benign;Likely benign;Benign;Benign;Benign;not provided;Uncertain significance;Likely benign	Jul 13, 2012;Jan 02, 2014;May 01, 2016;Sep 09, 2013;Nov 03, 2014;Aug 10, 2015;Jun 14, 2016;Mar 03, 2014;Nov 18, 2014;Mar 29, 2016;Sep 19, 2013;May 29, 2002;Jan 28, 2014	0	benign	BE	BE
BRCA1	NM_007294	c.3424G>C	p.A1142P	missense	0.17	0.126	4.646	-0.7444	-0.951657	0.353	-0.232052	criteria provided, conflicting interpretations	Sharing Clinical Reports Project (SCRP);Breast Cancer Information Core (BIC) (BRCA1);Ambry Genetics;Invitae	Pathogenic;Uncertain significance;Uncertain significance;not provided	Aug 02, 2012;Feb 15, 1997;Feb 26, 2015;Feb 01, 2013	1	benign	BE	BE
BRCA1	NM_007294	c.3463G>C	p.D1155H	missense	0.05	0.245	7.474	-0.1021	-0.0721416	0.518	-0.0388311	reviewed by expert panel	Evidence-based Network for the Interpretation of Germline Mutant Alleles (ENIGMA);Invitae;Breast Cancer Information Core (BIC) (BRCA1)	Benign;not provided;Uncertain significance	Aug 10, 2015;Feb 01, 2013;Nov 25, 2003	0	benign	BE	BE
BRCA1	NM_007294	c.3548A>G	p.K1183R	missense	0.94	0.001	0.004	-1.0241	-1.71449	0.067	-0.45404	reviewed by expert panel	Sharing Clinical Reports Project (SCRP);Ambry Genetics;Illumina Clinical Services Laboratory,Illumina;Biesecker Lab/Human Development Section,National Institutes of Health;Evidence-based Network for the Interpretation of Germline Mutant Alleles (ENIGMA);Emory Genetics Laboratory,Emory University;Breast Cancer Information Core (BIC) (BRCA1);Michigan Medical Genetics Laboratories,University of Mich…	Benign;Benign;Likely benign;Benign;Benign;Benign;Benign;Benign;Benign;not provided;Benign;Benign;Benign;Benign	Mar 22, 2011;Nov 13, 2015;Jun 14, 2016;Jul 13, 2012;Aug 10, 2015;Jan 07, 2016;Feb 20, 2004;Nov 03, 2014;Nov 04, 2014;Sep 19, 2013;Sep 03, 2013;Jul 06, 2015;-;Jan 02, 2014	0	benign	BE	BE
BRCA1	NM_007294	c.3600G>C	p.Q1200H	missense	0.04	0.179	8.305	-0.445	-0.628653	0.464	-0.0563852	criteria provided, multiple submitters, no conflicts	Michigan Medical Genetics Laboratories,University of Michigan;GeneDx;Counsyl;Breast Cancer Information Core (BIC) (BRCA1);ITMI;Ambry Genetics;Invitae	Benign;Benign;Likely benign;Benign;not provided;Benign;Benign	Nov 03, 2014;Feb 05, 2014;Sep 03, 2014;May 29, 2002;Sep 19, 2013;Nov 18, 2014;Mar 10, 2016	0	benign	BE	BE
BRCA1	NM_007294	c.3600G>T	p.Q1200H	missense	0.04	0.179	8.588	-0.445	-0.628653	0.457	-0.0563859	criteria provided, multiple submitters, no conflicts	GeneDx;Emory Genetics Laboratory,Emory University;Breast Cancer Information Core (BIC) (BRCA1);Invitae;Ambry Genetics	Benign;Likely benign;Benign;Benign;Benign	Apr 18, 2014;May 06, 2015;Dec 23, 2003;Aug 08, 2015;Nov 18, 2014	0	benign	BE	BE
BRCA1	NM_007294	c.3601G>A	p.G1201S	missense	0.46	0.016	3.847	-0.9135	-1.04399	0.395	-0.0470756	criteria provided, conflicting interpretations	Breast Cancer Information Core (BIC) (BRCA1);Ambry Genetics;Invitae	Uncertain significance;Likely benign;not provided	Apr 05, 1999;Jul 09, 2015;Feb 01, 2013	0	benign	BE	BE
BRCA1	NM_007294	c.3608G>A	p.R1203Q	missense	0.85	0	0.008	-0.9056	-2.22701	0.415	-0.15144	reviewed by expert panel	Counsyl;Invitae;Ambry Genetics;Breast Cancer Information Core (BIC) (BRCA1);Division of Genomic Diagnostics,The Children's Hospital of Philadelphia;Evidence-based Network for the Interpretation of Germline Mutant Alleles (ENIGMA);Pathway Genomics	Benign;Likely benign;Benign;Uncertain significance;Uncertain significance;Benign;Likely benign	Aug 10, 2016;Oct 29, 2015;Nov 18, 2014;May 29, 2002;Jul 15, 2015;Aug 10, 2015;Oct 30, 2014	0	benign	BE	BE
BRCA1	NM_007294	c.3640G>A	p.E1214K	missense	0	0.165	27.5	0.5532	0.712525	0.562	0.0250068	reviewed by expert panel	Evidence-based Network for the Interpretation of Germline Mutant Alleles (ENIGMA);Breast Cancer Information Core (BIC) (BRCA1);Invitae;Ambry Genetics	Benign;Uncertain significance;Benign;Benign	Aug 10, 2015;May 29, 2002;Mar 25, 2016;Nov 18, 2014	0	benign	BE	BE
BRCA1	NM_007294	c.3691T>C	p.F1231L	missense	0	0.138	14.2	0.0101	-0.0437315	0.642	0.0665332	criteria provided, conflicting interpretations	Sharing Clinical Reports Project (SCRP);Breast Cancer Information Core (BIC) (BRCA1);Quest Diagnostics Nichols Institute San Juan Capistrano;Ambry Genetics;Invitae;GeneDx	Benign;Uncertain significance;Uncertain significance;Benign;Uncertain significance;Likely benign	Feb 25, 2010;Dec 23, 2003;Jun 09, 2016;Nov 18, 2014;Aug 08, 2015;Jul 22, 2014	0	benign		BE
BRCA1	NM_007294	c.3708T>G	p.N1236K	missense	0.01	0.006	5.55	-0.7483	-0.940143	0.371	-0.249364	criteria provided, conflicting interpretations	Michigan Medical Genetics Laboratories,University of Michigan;Sharing Clinical Reports Project (SCRP);Genetics Diagnostic Laboratory,Children's Hospital of Eastern Ontario;Ambry Genetics;GeneDx;CSER_CC_NCGL University of Washington Medical Center;Vantari Genetics;ITMI;Invitae;Breast Cancer Information Core (BIC) (BRCA1);Department of Medical Genetics,University Hospital of North Norway	Likely benign;Benign;Uncertain significance;Benign;Likely benign;Likely benign;Benign;not provided;Benign;Uncertain significance;Uncertain significance	Apr 22, 2015;May 01, 2012;May 29, 2013;Nov 18, 2014;Jun 22, 2016;Jun 01, 2014;Nov 27, 2015;Sep 19, 2013;Mar 28, 2016;May 29, 2002;May 01, 2016	0	benign	BE	BE
BRCA1	NM_007294	c.370A>G	p.I124V	missense	0.27	0.344	14.39	0.43	-0.321668	0.552	0.114484	reviewed by expert panel	Evidence-based Network for the Interpretation of Germline Mutant Alleles (ENIGMA);Invitae;Ambry Genetics;Breast Cancer Information Core (BIC) (BRCA1)	Benign;not provided;Benign;Uncertain significance	Aug 10, 2015;Feb 01, 2013;Nov 18, 2014;Dec 17, 2010	0	benign	BE	BE
BRCA1	NM_007294	c.3711A>G	p.I1237M	missense	0.06	0.007	3.326	-1.0168	-0.889289	0.007	-0.252746	criteria provided, conflicting interpretations	Laboratory of Genomics and Molecular Biology,A. C. Camargo Cancer Center;Breast Cancer Information Core (BIC) (BRCA1);Ambry Genetics;Invitae	Uncertain significance;Uncertain significance;Likely benign;Uncertain significance	-;Nov 25, 2004;Nov 17, 2015;Oct 20, 2014	0	benign	BE	BE
BRCA1	NM_007294	c.3713C>T	p.P1238L	missense	0.05	0.03	7.182	-0.5722	-0.576243	0.361	-0.156033	reviewed by expert panel	Ambry Genetics;Breast Cancer Information Core (BIC) (BRCA1);Evidence-based Network for the Interpretation of Germline Mutant Alleles (ENIGMA);GeneDx;Invitae;Sharing Clinical Reports Project (SCRP);Biesecker Lab/Human Development Section,National Institutes of Health;Counsyl	Benign;Uncertain significance;Benign;Likely benign;Benign;Benign;Uncertain significance;Likely benign	Nov 18, 2014;May 29, 2002;Aug 10, 2015;Jul 07, 2016;Mar 28, 2016;Oct 01, 2007;Jul 13, 2012;Mar 06, 2014	0	benign	BE	BE
BRCA1	NM_007294	c.3739G>A	p.V1247I	missense	0.47	0.01	2.241	-0.9727	-1.20655	0.423	-0.261291	reviewed by expert panel	Ambry Genetics;Invitae;Evidence-based Network for the Interpretation of Germline Mutant Alleles (ENIGMA);GeneDx;Sharing Clinical Reports Project (SCRP);Breast Cancer Information Core (BIC) (BRCA1)	Benign;Likely benign;Benign;Likely benign;Benign;Uncertain significance	Nov 18, 2014;Jan 29, 2016;Aug 10, 2015;Jun 09, 2016;Feb 03, 2010;May 29, 2002	0	benign	BE	BE
BRCA1	NM_007294	c.3748G>A	p.E1250K	missense	0.07	0.089	10.03	-0.8339	-0.599924	0.359	-0.182968	reviewed by expert panel	GeneDx;Ambry Genetics;Evidence-based Network for the Interpretation of Germline Mutant Alleles (ENIGMA);ITMI;CSER_CC_NCGL University of Washington Medical Center;Counsyl;Genetics Diagnostic Laboratory,Children's Hospital of Eastern Ontario;Breast Cancer Information Core (BIC) (BRCA1);Invitae	Benign;Benign;Benign;not provided;Likely benign;Benign;Likely benign;Benign;Benign	Jan 23, 2014;Nov 18, 2014;Aug 10, 2015;Sep 19, 2013;Jun 01, 2014;Feb 06, 2015;Sep 16, 2014;May 29, 2002;Mar 13, 2016	0	benign	BE	BE
BRCA1	NM_007294	c.3750G>C	p.E1250D	missense	0.01	0.115	9.603	-0.9803	-0.466621	0.032	-0.118191	criteria provided, conflicting interpretations	GeneDx;Ambry Genetics	Likely benign;Uncertain significance	Sep 08, 2014;Nov 03, 2015	0	benign	BE	BE
BRCA1	NM_007294	c.3776A>C	p.N1259T	missense	0.45	0.006	0.302	-0.7459	-1.33195	0.609	-0.167954	criteria provided, conflicting interpretations	GeneDx;Invitae;Quest Diagnostics Nichols Institute San Juan Capistrano;Breast Cancer Information Core (BIC) (BRCA1)	Uncertain significance;Benign;Uncertain significance;Uncertain significance	Jul 14, 2014;Mar 28, 2016;Apr 26, 2016;Mar 25, 2013	0	benign	BE	BE
BRCA1	NM_007294	c.3797G>C	p.S1266T	missense	0.02	0.014	5.703	-0.4856	-0.854684	0.55	-0.0730968	reviewed by expert panel	Invitae;Breast Cancer Information Core (BIC) (BRCA1);GeneDx;Counsyl;Evidence-based Network for the Interpretation of Germline Mutant Alleles (ENIGMA);Ambry Genetics	Likely benign;Uncertain significance;Likely benign;Benign;Benign;Benign	Nov 02, 2015;May 29, 2002;Aug 17, 2016;Jan 14, 2015;Aug 10, 2015;Nov 18, 2014	0	benign	BE	BE
BRCA1	NM_007294	c.3818A>G	p.Q1273R	missense	0.23	0.011	7.775	-0.9803	-0.247121	0.063	0.0217606	criteria provided, conflicting interpretations	Sharing Clinical Reports Project (SCRP);Ambry Genetics;GeneDx;Invitae	Likely benign;Likely benign;Likely benign;Uncertain significance	May 01, 2012;Jul 08, 2015;Oct 02, 2014;Jul 03, 2015	0	benign	BE	BE
BRCA1	NM_007294	c.3823A>G	p.I1275V	missense	0.22	0.01	1.712	-0.7096	-1.02093	0.382	-0.22741	criteria provided, conflicting interpretations	Sharing Clinical Reports Project (SCRP);Biesecker Lab/Human Development Section,National Institutes of Health;ITMI;Breast Cancer Information Core (BIC) (BRCA1);Emory Genetics Laboratory,Emory University;Division of Genomic Diagnostics,The Children's Hospital of Philadelphia;Ambry Genetics;Invitae;GeneDx	Benign;Uncertain significance;not provided;Uncertain significance;Uncertain significance;Uncertain significance;Benign;Benign;Likely benign	Nov 12, 2008;Jul 13, 2012;Sep 19, 2013;May 29, 2002;Apr 22, 2015;Feb 05, 2015;Nov 18, 2014;Feb 13, 2016;Sep 17, 2014	0	benign	BE	BE
BRCA1	NM_007294	c.3835G>A	p.A1279T	missense	0.07	0.01	9.381	-0.2171	-0.67223	0.549	-0.0134365	criteria provided, conflicting interpretations	Invitae;Ambry Genetics;Breast Cancer Information Core (BIC) (BRCA1);Sharing Clinical Reports Project (SCRP)	Uncertain significance;Likely benign;Uncertain significance;Benign	Feb 01, 2016;Aug 07, 2014;Nov 25, 2004;Mar 26, 2012	0	benign	BE	BE
BRCA1	NM_007294	c.3845A>T	p.E1282V	missense	0.01	0.23	16.27	-0.854	0.110914	0.081	0.100906	criteria provided, conflicting interpretations	Sharing Clinical Reports Project (SCRP);Ambry Genetics;Invitae;GeneDx;Quest Diagnostics Nichols Institute San Juan Capistrano;Counsyl;Breast Cancer Information Core (BIC) (BRCA1)	Likely benign;Likely benign;not provided;Uncertain significance;Uncertain significance;Uncertain significance;Uncertain significance	Mar 16, 2012;Jun 29, 2015;Feb 01, 2013;Aug 04, 2016;May 02, 2016;Jan 07, 2016;Dec 23, 2003	0	benign	BE	BE
BRCA1	NM_007294	c.3929C>A	p.T1310K	missense	0.04	0.366	18.29	0.1639	0.40697	0.535	0.065018	criteria provided, conflicting interpretations	Breast Cancer Information Core (BIC) (BRCA1);Invitae;Sharing Clinical Reports Project (SCRP)	Uncertain significance;Uncertain significance;Benign	Jun 20, 2002;Mar 24, 2016;May 01, 2012	0	benign	BE	BE
BRCA1	NM_007294	c.3944C>G	p.P1315R	missense	0.02	0.493	14.12	-0.2237	-0.0774918	0.438	-0.0469267	criteria provided, conflicting interpretations	Michigan Medical Genetics Laboratories,University of Michigan;Ambry Genetics;Sharing Clinical Reports Project (SCRP)	Uncertain significance;Uncertain significance;Likely benign	Apr 21, 2016;Oct 26, 2015;Feb 10, 2011	0	possibly damaging	BE	BE
BRCA1	NM_007294	c.396C>A	p.N132K	missense	0	0.23	18.13	-0.7539	-0.178148	0.196	0.0998727	reviewed by expert panel	Sharing Clinical Reports Project (SCRP);Breast Cancer Information Core (BIC) (BRCA1);GeneDx;Ambry Genetics;Invitae;Evidence-based Network for the Interpretation of Germline Mutant Alleles (ENIGMA)	Likely benign;Uncertain significance;Likely benign;Benign;not provided;Benign	Nov 13, 2009;May 29, 2002;Jun 29, 2016;Nov 18, 2014;Feb 01, 2013;Aug 10, 2015	0	benign	BE	BE
BRCA1	NM_007294	c.397C>A	p.R133S	missense	0	0.694	18.92	1.0434	0.692987	0.701	0.509413	no assertion criteria provided	Sharing Clinical Reports Project (SCRP)	Likely benign	2008-11-13	0	possibly damaging		DE
BRCA1	NM_007294	c.398G>A	p.R133H	missense	0	0.818	27.3	-0.415	0.439376	0.205	0.339098	criteria provided, conflicting interpretations	Sharing Clinical Reports Project (SCRP);Invitae;Breast Cancer Information Core (BIC) (BRCA1);Ambry Genetics	Likely benign;not provided;Uncertain significance;Likely benign	May 01, 2012;Feb 01, 2013;Jun 22, 1999;Sep 24, 2015	0	possibly damaging	BE
BRCA1	NM_007294	c.4036G>A	p.E1346K	missense	0.19	0.003	14.53	0.132	-0.131742	0.546	-0.00672013	criteria provided, conflicting interpretations	Ambry Genetics;Invitae;Sharing Clinical Reports Project (SCRP);Breast Cancer Information Core (BIC) (BRCA1);GeneDx	Benign;Likely benign;Benign;Uncertain significance;Likely benign	Nov 18, 2014;Dec 06, 2015;Dec 28, 2009;May 29, 2002;Jul 06, 2016	0	benign	BE	BE
BRCA1	NM_007294	c.4039A>G	p.R1347G	missense	0.05	0.071	10.36	-0.3762	-0.344753	0.527	0.0176056	reviewed by expert panel	Pathway Genomics;Center for Pediatric Genomic Medicine,Children's Mercy Hospital and Clinics;Biesecker Lab/Human Development Section,National Institutes of Health;Ambry Genetics;Emory Genetics Laboratory,Emory University;Invitae;Breast Cancer Information Core (BIC) (BRCA1);Institute for Biomarker Research,Medical Diagnostic Laboratories, L.L.C.;Sharing Clinical Reports Project (SCRP);Michigan Med…	Benign;Likely benign;Uncertain significance;Benign;Benign;Benign;Uncertain significance;Likely benign;Benign;Benign;not provided;Likely benign;Benign;Benign;Likely benign;Benign	Jul 24, 2014;Apr 18, 2016;Jul 13, 2012;Nov 18, 2014;May 01, 2014;Nov 13, 2015;Dec 30, 1999;Apr 25, 2016;Mar 09, 2011;Nov 03, 2014;Sep 19, 2013;Jan 02, 2014;Oct 10, 2014;Jan 18, 2016;Jul 06, 2015;Aug 10, 2015	0	benign	BE	BE
BRCA1	NM_007294	c.4046C>T	p.T1349M	missense	0.04	0.107	3.106	-0.5188	-1.07145	0.434	-0.165616	reviewed by expert panel	GeneDx;Breast Cancer Information Core (BIC) (BRCA1);Sharing Clinical Reports Project (SCRP);Evidence-based Network for the Interpretation of Germline Mutant Alleles (ENIGMA);Invitae;Ambry Genetics	Likely benign;Uncertain significance;Uncertain significance;Benign;Likely benign;Benign	Dec 14, 2016;May 29, 2002;Dec 11, 2007;Aug 10, 2015;Mar 10, 2016;Nov 18, 2014	0	benign	BE	BE
BRCA1	NM_007294	c.4081A>C	p.M1361L	missense	0.31	0.001	10.19	-0.6189	-0.991728	0.39	-0.199553	reviewed by expert panel	Breast Cancer Information Core (BIC) (BRCA1);Evidence-based Network for the Interpretation of Germline Mutant Alleles (ENIGMA);Ambry Genetics;Invitae;Counsyl	Uncertain significance;Benign;Benign;Uncertain significance;Benign	May 29, 2002;Aug 10, 2015;Nov 18, 2014;Nov 23, 2015;Dec 08, 2015	0	benign	BE	BE
BRCA1	NM_007294	c.4127C>G	p.T1376R	missense	0	0.079	18.47	0.6018	0.269721	0.506	0.0855364	criteria provided, conflicting interpretations	Quest Diagnostics Nichols Institute San Juan Capistrano;Counsyl;Ambry Genetics;Sharing Clinical Reports Project (SCRP);Breast Cancer Information Core (BIC) (BRCA1);Invitae	Uncertain significance;Uncertain significance;Likely benign;Likely benign;Uncertain significance;Uncertain significance	Jun 08, 2016;May 03, 2016;Apr 14, 2015;Sep 15, 2010;Dec 23, 2003;Aug 01, 2015	0	benign	BE	BE
BRCA1	NM_007294	c.4132G>A	p.V1378I	missense	0.2	0	5.668	-0.7244	-1.38986	0.497	-0.205768	criteria provided, conflicting interpretations	Breast Cancer Information Core (BIC) (BRCA1);Counsyl;GeneDx;Ambry Genetics;Invitae	Uncertain significance;Uncertain significance;Likely benign;Likely benign;Likely benign	Mar 24, 1999;Jan 22, 2016;Nov 25, 2016;Dec 10, 2015;Aug 28, 2015	0	benign	BE	BE
BRCA1	NM_007294	c.4166G>A	p.S1389N	missense	0	0.053	13.92	-1.0273	-0.0236309	0.02	-0.0384299	criteria provided, conflicting interpretations	Sharing Clinical Reports Project (SCRP);Ambry Genetics;GeneDx;Invitae;Laboratory of Molecular Diagnosis of Cancer,West China Hospital, Sichuan University;Breast Cancer Information Core (BIC) (BRCA1)	Likely benign;Uncertain significance;Likely benign;not provided;Uncertain significance;Uncertain significance	Oct 04, 2012;Nov 06, 2015;Aug 04, 2014;Feb 01, 2013;Nov 01, 2015;Aug 07, 2009	0	benign	BE	BE
BRCA1	NM_007294	c.4184A>G	p.Q1395R	missense	0	0.006	24.1	-0.8533	0.555343	0.067	0.221854	no assertion criteria provided	Invitae;Breast Cancer Information Core (BIC) (BRCA1);Sharing Clinical Reports Project (SCRP)	not provided;Uncertain significance;Likely benign	Feb 01, 2013;Nov 25, 2004;Jan 10, 2012	0	benign	BE
BRCA1	NM_007294	c.4204C>T	p.H1402Y	missense	0.1	0.023	19.76	-0.7649	-0.564913	0.389	-0.173683	reviewed by expert panel	Invitae;Ambry Genetics;GeneDx;Breast Cancer Information Core (BIC) (BRCA1);Counsyl;Evidence-based Network for the Interpretation of Germline Mutant Alleles (ENIGMA);Sharing Clinical Reports Project (SCRP)	not provided;Benign;Likely benign;Uncertain significance;Likely benign;Benign;Benign	Feb 01, 2013;Nov 18, 2014;Oct 21, 2016;Apr 13, 1999;Sep 18, 2014;Aug 10, 2015;Sep 08, 2010	0	benign	BE	BE
BRCA1	NM_007294	c.4213A>G	p.I1405V	missense	0.09	0.003	11.56	-1.0218	-0.167426	0.195	-0.282707	criteria provided, conflicting interpretations	Invitae;Breast Cancer Information Core (BIC) (BRCA1);Sharing Clinical Reports Project (SCRP)	Likely benign;Uncertain significance;Benign	Feb 05, 2016;Apr 05, 1999;Apr 25, 2011	0	benign	BE	BE
BRCA1	NM_007294	c.425C>A	p.P142H	missense	0	0.85	13.89	-0.2008	-0.387157	0.167	0.129791	reviewed by expert panel	Invitae;Sharing Clinical Reports Project (SCRP);Ambry Genetics;Michigan Medical Genetics Laboratories,University of Michigan;Breast Cancer Information Core (BIC) (BRCA1);Emory Genetics Laboratory,Emory University;GeneDx;Biesecker Lab/Human Development Section,National Institutes of Health;Evidence-based Network for the Interpretation of Germline Mutant Alleles (ENIGMA)	Benign;Benign;Benign;Likely benign;Uncertain significance;Uncertain significance;Likely benign;Uncertain significance;Benign	Mar 28, 2016;Jun 23, 2006;Nov 18, 2014;Apr 21, 2016;May 29, 2002;Sep 04, 2014;May 07, 2014;Jul 13, 2012;Aug 10, 2015	0	possibly damaging	BE	BE
BRCA1	NM_007294	c.427G>A	p.E143K	missense	0.12	0.006	13.58	0.5017	-0.366331	0.519	0.120218	reviewed by expert panel	Breast Cancer Information Core (BIC) (BRCA1);Invitae;Sharing Clinical Reports Project (SCRP);Evidence-based Network for the Interpretation of Germline Mutant Alleles (ENIGMA);Ambry Genetics;GeneDx	Uncertain significance;Likely benign;Uncertain significance;Benign;Benign;Uncertain significance	Feb 20, 2004;Jan 14, 2016;Nov 01, 2010;Aug 10, 2015;Nov 18, 2014;Apr 08, 2016	0	benign	BE	BE
BRCA1	NM_007294	c.4327C>G	p.R1443G	missense	0.11	0.018	10.67	-1.0255	-0.933081	0.291	-0.285466	criteria provided, conflicting interpretations	Michigan Medical Genetics Laboratories,University of Michigan;Invitae;Ambry Genetics;OMIM;Breast Cancer Information Core (BIC) (BRCA1);Counsyl	Uncertain significance;Likely benign;Likely benign;Pathogenic;Uncertain significance;Benign	Nov 03, 2014;Feb 17, 2016;Oct 09, 2015;Dec 01, 1994;May 29, 2002;Apr 20, 2016	0	benign	BE	BE
BRCA1	NM_007294	c.4342A>G	p.S1448G	missense	0.01	0.038	12.62	-1.0299	-0.850464	0.211	-0.312664	criteria provided, conflicting interpretations	Breast Cancer Information Core (BIC) (BRCA1);Sharing Clinical Reports Project (SCRP);Ambry Genetics;Invitae;Laboratory of Genomics and Molecular Biology,A. C. Camargo Cancer Center;Counsyl	Uncertain significance;Benign;Benign;Uncertain significance;Uncertain significance;Uncertain significance	Nov 25, 2004;Mar 29, 2012;May 07, 2015;Mar 01, 2016;-;Mar 10, 2016	0	benign	BE	BE
BRCA1	NM_007294	c.4343G>A	p.S1448N	missense	1	0.002	1.341	-1.0147	-1.36943	0.314	-0.422862	criteria provided, conflicting interpretations	Breast Cancer Information Core (BIC) (BRCA1);Ambry Genetics	Uncertain significance;Likely benign	May 29, 2002;Jul 16, 2015	0	benign	BE	BE
BRCA1	NM_007294	c.43A>C	p.I15L	missense	1	0	6.545	-0.8499	-0.94457	0.446	-0.175375	criteria provided, conflicting interpretations	Ambry Genetics;Invitae;Breast Cancer Information Core (BIC) (BRCA1)	Likely benign;not provided;Uncertain significance	Dec 15, 2014;Feb 01, 2013;Jun 20, 2002	0	benign	BE	BE
BRCA1	NM_007294	c.4402A>C	p.N1468H	missense	0	0.275	15.16	-1.0283	-0.321135	0.05	-0.196663	reviewed by expert panel	Invitae;Evidence-based Network for the Interpretation of Germline Mutant Alleles (ENIGMA);Breast Cancer Information Core (BIC) (BRCA1);Ambry Genetics	Uncertain significance;Benign;Uncertain significance;Benign	Jun 06, 2015;Aug 10, 2015;May 29, 2002;Nov 18, 2014	0	benign	BE	BE
BRCA1	NM_007294	c.4410A>T	p.E1470D	missense	0.06	0.026	14.78	-1.0304	-0.401892	0.032	-0.148316	criteria provided, conflicting interpretations	Sharing Clinical Reports Project (SCRP);Breast Cancer Information Core (BIC) (BRCA1);Ambry Genetics;ITMI;Invitae;Emory Genetics Laboratory,Emory University;GeneDx	Benign;Uncertain significance;Benign;not provided;Uncertain significance;Uncertain significance;Likely benign	Sep 22, 2010;Dec 23, 2003;Mar 19, 2015;Sep 19, 2013;Jun 10, 2015;Jan 11, 2016;Apr 24, 2014	0	benign	BE	BE
BRCA1	NM_007294	c.441G>C	p.L147F	missense	0	0.804	23.6	-0.4457	0.752774	0.082	0.133455	criteria provided, conflicting interpretations	Invitae;Michigan Medical Genetics Laboratories,University of Michigan;Ambry Genetics	Uncertain significance;Uncertain significance;Likely pathogenic	Aug 27, 2015;Apr 21, 2016;Nov 12, 2015	1	possibly damaging	BE	BE
BRCA1	NM_007294	c.4484G>A	p.R1495K	missense	0.19	0.049	16.26	0.4518	0.243004	0.647	0.0367853	criteria provided, conflicting interpretations	Sharing Clinical Reports Project (SCRP);Breast Cancer Information Core (BIC) (BRCA1);Consortium of Investigators of Modifiers of BRCA1/2 (CIMBA), c/o University of Cambridge;Invitae;Counsyl;Ambry Genetics	Uncertain significance;Pathogenic;Pathogenic;not provided;Likely pathogenic;Pathogenic	Aug 12, 2008;Nov 25, 2004;Oct 02, 2015;Feb 01, 2013;Dec 10, 2015;Apr 13, 2016	1	benign		BE
BRCA1	NM_007294	c.4484G>C	p.R1495T	missense	0.01	0.026	16.67	0.5596	0.246539	0.806	0.0988496	criteria provided, multiple submitters, no conflicts	Consortium of Investigators of Modifiers of BRCA1/2 (CIMBA), c/o University of Cambridge;GeneDx	Pathogenic;Pathogenic	Oct 02, 2015;Oct 29, 2015	1	benign		BE
BRCA1	NM_007294	c.4484G>T	p.R1495M	missense	0	0.215	17.05	0.5123	0.417212	0.702	0.272623	criteria provided, multiple submitters, no conflicts	Quest Diagnostics Nichols Institute San Juan Capistrano;Breast Cancer Information Core (BIC) (BRCA1);GeneKor MSA;GeneDx;Invitae;Ambry Genetics;Consortium of Investigators of Modifiers of BRCA1/2 (CIMBA), c/o University of Cambridge;Pathway Genomics;Sharing Clinical Reports Project (SCRP)	Pathogenic;Pathogenic;Pathogenic;Pathogenic;Pathogenic;Pathogenic;Pathogenic;Pathogenic;Pathogenic	Sep 04, 2015;May 29, 2002;Jul 01, 2016;Sep 12, 2016;Nov 25, 2015;Jun 28, 2015;Oct 02, 2015;Oct 30, 2014;May 01, 2012	1	benign
BRCA1	NM_007294	c.4535G>T	p.S1512I	missense	0.01	0.133	15.3	-0.12	-0.327018	0.516	0.113053	reviewed by expert panel	Breast Cancer Information Core (BIC) (BRCA1);GeneDx;Invitae;Michigan Medical Genetics Laboratories,University of Michigan;Evidence-based Network for the Interpretation of Germline Mutant Alleles (ENIGMA);ITMI;Genetics Diagnostic Laboratory,Children's Hospital of Eastern Ontario;Ambry Genetics;Sharing Clinical Reports Project (SCRP);Emory Genetics Laboratory,Emory University;Biesecker Lab/Human De…	Benign;Benign;Benign;Benign;Benign;not provided;Benign;Benign;Benign;Benign;Benign;Benign;Likely benign	Jun 21, 1999;Sep 03, 2013;Nov 07, 2015;Nov 03, 2014;Aug 10, 2015;Sep 19, 2013;Jun 29, 2015;Jul 21, 2014;Mar 08, 2011;Jul 10, 2014;Jul 13, 2012;Mar 19, 2014;Jul 24, 2014	0	benign	BE	BE
BRCA1	NM_007294	c.4544G>A	p.G1515E	missense	0.08	0.006	2.603	-0.6307	-0.932462	0.609	-0.0556802	criteria provided, single submitter	Ambry Genetics;Sharing Clinical Reports Project (SCRP)	Likely benign;Likely benign	Jan 14, 2016;Jan 27, 2014	0	benign	BE	BE
BRCA1	NM_007294	c.457A>C	p.S153R	missense	0.01	0.462	11.97	0.4574	-0.550764	0.631	0.118553	criteria provided, conflicting interpretations	Invitae;Sharing Clinical Reports Project (SCRP);Counsyl;Ambry Genetics;GeneDx;Breast Cancer Information Core (BIC) (BRCA1)	Likely benign;Likely benign;Uncertain significance;Likely benign;Likely benign;Uncertain significance	Mar 05, 2016;Jan 18, 2013;Aug 10, 2016;Jul 08, 2015;Dec 24, 2015;May 29, 2002	0	possibly damaging		BE
BRCA1	NM_007294	c.4585A>G	p.I1529V	missense	0.28	0.001	11.45	-0.5558	-1.30273	0.531	-0.194141	criteria provided, conflicting interpretations	Invitae;Ambry Genetics;Breast Cancer Information Core (BIC) (BRCA1);Sharing Clinical Reports Project (SCRP)	not provided;Likely benign;Uncertain significance;Likely benign	Feb 01, 2013;Mar 10, 2016;May 29, 2002;Aug 03, 2012	0	benign	BE	BE
BRCA1	NM_007294	c.4600G>A	p.V1534M	missense	0.36	0.006	11.78	-0.6775	-1.17439	0.585	-0.206147	reviewed by expert panel	Michigan Medical Genetics Laboratories,University of Michigan;Evidence-based Network for the Interpretation of Germline Mutant Alleles (ENIGMA);Breast Cancer Information Core (BIC) (BRCA1);GeneDx;Emory Genetics Laboratory,Emory University;Ambry Genetics;Counsyl;Invitae;ITMI	Benign;Benign;Uncertain significance;Benign;Benign;Benign;Benign;Benign;not provided	Apr 21, 2016;Aug 10, 2015;May 29, 2002;Nov 21, 2013;Apr 01, 2014;Nov 18, 2014;May 10, 2014;Mar 15, 2016;Sep 19, 2013	0	benign	BE	BE
BRCA1	NM_007294	c.4636G>A	p.D1546N	missense	0.26	0.056	10.4	-0.5607	-1.43386	0.285	-0.231261	reviewed by expert panel	Invitae;Evidence-based Network for the Interpretation of Germline Mutant Alleles (ENIGMA);Counsyl;Breast Cancer Information Core (BIC) (BRCA1);GeneDx;Ambry Genetics	Benign;Benign;Benign;Uncertain significance;Benign;Benign	Mar 03, 2016;Aug 10, 2015;Dec 11, 2014;May 29, 2002;Dec 13, 2013;Sep 03, 2014	0	benign	BE	BE
BRCA1	NM_007294	c.4636G>T	p.D1546Y	missense	0	0.607	13.41	-0.2675	-1.16725	0.588	0.00850945	reviewed by expert panel	Invitae;Ambry Genetics;Evidence-based Network for the Interpretation of Germline Mutant Alleles (ENIGMA);Breast Cancer Information Core (BIC) (BRCA1)	not provided;Benign;Benign;Uncertain significance	Feb 01, 2013;Nov 18, 2014;Aug 10, 2015;May 29, 2002	0	possibly damaging	BE	BE
BRCA1	NM_007294	c.4638T>G	p.D1546E	missense	0.08	0.006	12.05	-0.6663	-0.983875	0.54	-0.0570934	no assertion criteria provided	Sharing Clinical Reports Project (SCRP)	Benign	2011-07-19	0	benign	BE	BE
BRCA1	NM_007294	c.463C>G	p.Q155E	missense	0.3	0	2.277	0.1952	-0.667532	0.469	0.10548	reviewed by expert panel	Ambry Genetics;Evidence-based Network for the Interpretation of Germline Mutant Alleles (ENIGMA);Sharing Clinical Reports Project (SCRP);Invitae;Breast Cancer Information Core (BIC) (BRCA1)	Benign;Benign;Benign;Benign;Uncertain significance	Nov 18, 2014;Aug 10, 2015;May 01, 2012;Jan 25, 2016;May 29, 2002	0	benign	BE	BE
BRCA1	NM_007294	c.4675G>A	p.E1559K	missense	0	0.006	22.6	-0.0701	0.189407	0.765	0.146727	criteria provided, multiple submitters, no conflicts	Invitae;Breast Cancer Information Core (BIC) (BRCA1);Ambry Genetics;Sharing Clinical Reports Project (SCRP);Consortium of Investigators of Modifiers of BRCA1/2 (CIMBA), c/o University of Cambridge	not provided;Pathogenic;Pathogenic;Pathogenic;Pathogenic	Feb 01, 2013;Nov 25, 2004;Jan 09, 2015;May 01, 2012;Oct 02, 2015	1	benign		BE
BRCA1	NM_007294	c.4675G>C	p.E1559Q	missense	0	0.017	24	-0.0187	0.253391	0.697	0.124907	criteria provided, multiple submitters, no conflicts	Breast Cancer Information Core (BIC) (BRCA1);Invitae;Sharing Clinical Reports Project (SCRP);Ambry Genetics;Consortium of Investigators of Modifiers of BRCA1/2 (CIMBA), c/o University of Cambridge	Pathogenic;not provided;Likely pathogenic;Likely pathogenic;Pathogenic	May 29, 2002;Feb 01, 2013;Sep 13, 2012;May 07, 2014;Oct 02, 2015	1	benign		BE
BRCA1	NM_007294	c.4682C>T	p.T1561I	missense	0	0.266	12.63	0.0857	-0.190728	0.645	0.12085	criteria provided, conflicting interpretations	GeneDx;CSER_CC_NCGL University of Washington Medical Center;Counsyl;Sharing Clinical Reports Project (SCRP);Breast Cancer Information Core (BIC) (BRCA1);Emory Genetics Laboratory,Emory University;Invitae;Ambry Genetics	Benign;Likely benign;Benign;Benign;Uncertain significance;Likely benign;Benign;Benign	Jan 14, 2014;Jun 01, 2014;Apr 26, 2014;Aug 08, 2008;May 29, 2002;Jan 11, 2016;Mar 08, 2016;Jun 24, 2014	0	benign		BE
BRCA1	NM_007294	c.4691T>C	p.L1564P	missense	0.21	0.221	6.672	-0.1563	-0.391511	0.554	0.339011	reviewed by expert panel	CSER_CC_NCGL University of Washington Medical Center;Ambry Genetics;Invitae;Breast Cancer Information Core (BIC) (BRCA1);Evidence-based Network for the Interpretation of Germline Mutant Alleles (ENIGMA);GeneDx;ITMI	Likely benign;Benign;Benign;Benign;Benign;Likely benign;not provided	Jun 01, 2014;Nov 18, 2014;Mar 06, 2016;May 29, 2002;Aug 10, 2015;Sep 23, 2016;Sep 19, 2013	0	benign	BE
BRCA1	NM_007294	c.4729T>C	p.S1577P	missense	0.01	0.01	13.88	-0.1635	-0.664953	0.559	0.0320603	criteria provided, conflicting interpretations	Invitae;Ambry Genetics;GeneDx;Breast Cancer Information Core (BIC) (BRCA1);Sharing Clinical Reports Project (SCRP)	not provided;Likely benign;Likely benign;Uncertain significance;Likely benign	Feb 01, 2013;Jul 08, 2015;Sep 14, 2015;Feb 20, 2004;May 27, 2011	0	benign	BE	BE
BRCA1	NM_007294	c.4750G>T	p.A1584S	missense	0.09	0.023	13.35	-0.2025	-0.444909	0.519	-0.0190543	criteria provided, conflicting interpretations	Sharing Clinical Reports Project (SCRP);Ambry Genetics;Breast Cancer Information Core (BIC) (BRCA1);Invitae;GeneDx	Likely benign;Likely benign;Uncertain significance;Likely benign;Likely benign	May 01, 2012;Jul 17, 2015;Feb 20, 2004;Jan 18, 2016;Jan 22, 2015	0	benign	BE	BE
BRCA1	NM_007294	c.4765C>T	p.R1589C	missense	0	0.002	14.95	-0.5444	-0.785411	0.526	0.0251448	criteria provided, conflicting interpretations	Breast Cancer Information Core (BIC) (BRCA1);Sharing Clinical Reports Project (SCRP);Invitae;Ambry Genetics	Uncertain significance;Benign;Uncertain significance;Likely benign	Feb 20, 2004;Aug 10, 2012;Jul 16, 2015;Jun 26, 2015	0	benign	BE	BE
BRCA1	NM_007294	c.4766G>A	p.R1589H	missense	1	0	0.194	-0.7925	-1.906	0.539	-0.169487	criteria provided, conflicting interpretations	Invitae;Ambry Genetics;Counsyl;Breast Cancer Information Core (BIC) (BRCA1)	Uncertain significance;Likely benign;Likely benign;Uncertain significance	Mar 31, 2015;Dec 16, 2015;Oct 13, 2014;Apr 10, 2007	0	benign	BE	BE
BRCA1	NM_007294	c.4816A>G	p.K1606E	missense	0	0	12.23	-0.5432	-0.929975	0.464	0.0772584	criteria provided, conflicting interpretations	Genetics Diagnostic Laboratory,Children's Hospital of Eastern Ontario;Ambry Genetics;Invitae;Sharing Clinical Reports Project (SCRP);Breast Cancer Information Core (BIC) (BRCA1)	Uncertain significance;Uncertain significance;Likely benign;Likely benign;Uncertain significance	Dec 15, 2014;Dec 16, 2015;Mar 15, 2016;May 01, 2012;May 29, 2002	0	benign	BE	BE
BRCA1	NM_007294	c.482C>T	p.T161I	missense	1	0	8.713	-0.4418	-1.04897	0.538	0.00896425	criteria provided, single submitter	Ambry Genetics	Likely benign	2015-07-15	0	benign	BE	BE
BRCA1	NM_007294	c.4837A>G	p.S1613G	missense	0	0.038	11.48	-1.0796	-0.856702	0.252	-0.210763	reviewed by expert panel	Invitae;Sharing Clinical Reports Project (SCRP);Biesecker Lab/Human Development Section,National Institutes of Health;PreventionGenetics,PreventionGenetics;Breast Cancer Information Core (BIC) (BRCA1);Illumina Clinical Services Laboratory,Illumina;ITMI;Michigan Medical Genetics Laboratories,University of Michigan;Genomic Research Center,Shahid Beheshti University of Medical Sciences;GeneDx;Emory …	Benign;Benign;Benign;Benign;not provided;Likely benign;not provided;Benign;not provided;Benign;Benign;Benign;Benign;Benign;Benign	Jul 06, 2015;Mar 22, 2011;Jul 13, 2012;-;-;Jun 14, 2016;Sep 19, 2013;Nov 03, 2014;-;Sep 03, 2013;Jan 07, 2016;Aug 10, 2015;Jan 02, 2014;Aug 19, 2014;Nov 04, 2014	0	benign	BE	BE
BRCA1	NM_007294	c.4837A>T	p.S1613C	missense	0	0.527	15.23	0.0222	-0.415909	0.505	-0.080604	criteria provided, conflicting interpretations	Sharing Clinical Reports Project (SCRP);Invitae;GeneDx;Ambry Genetics;Breast Cancer Information Core (BIC) (BRCA1)	Benign;Likely benign;Likely benign;Likely benign;Uncertain significance	Nov 14, 2011;Sep 23, 2015;Aug 11, 2014;Aug 05, 2015;Feb 20, 2004	0	possibly damaging	BE	BE
BRCA1	NM_007294	c.4840C>T	p.P1614S	missense	0.03	0.001	9.022	-0.726	-1.18047	0.544	-0.197798	reviewed by expert panel	Invitae;GeneDx;Evidence-based Network for the Interpretation of Germline Mutant Alleles (ENIGMA);Breast Cancer Information Core (BIC) (BRCA1);Ambry Genetics	Benign;Benign;Benign;Benign;Benign	Mar 18, 2016;Aug 04, 2014;Aug 10, 2015;Feb 20, 2004;Nov 18, 2014	0	benign	BE	BE
BRCA1	NM_007294	c.4868C>G	p.A1623G	missense	0.35	0	7.924	-0.5173	-0.887376	0.55	0.152656	criteria provided, conflicting interpretations	Consortium of Investigators of Modifiers of BRCA1/2 (CIMBA), c/o University of Cambridge;Breast Cancer Information Core (BIC) (BRCA1);Ambry Genetics;Invitae;GeneDx;Counsyl;Sharing Clinical Reports Project (SCRP)	Pathogenic;Uncertain significance;Pathogenic;Uncertain significance;Likely pathogenic;Likely pathogenic;Pathogenic	Oct 02, 2015;May 29, 2002;Mar 28, 2016;Jan 21, 2016;Sep 06, 2016;Feb 05, 2015;Feb 24, 2012	1	benign	BE
BRCA1	NM_007294	c.4882A>G	p.M1628V	missense	0.1	0.002	0.02	-0.7763	-1.01814	0.539	0.0201695	criteria provided, conflicting interpretations	CSER_CC_NCGL University of Washington Medical Center;GeneDx;Invitae;Breast Cancer Information Core (BIC) (BRCA1);Ambry Genetics	Uncertain significance;Likely benign;not provided;Uncertain significance;Uncertain significance	Jun 01, 2014;Jun 29, 2015;Feb 01, 2013;May 29, 2002;Apr 06, 2016	0	benign	BE	BE
BRCA1	NM_007294	c.4883T>C	p.M1628T	missense	0.16	0.028	0.66	-0.7495	-1.39312	0.489	0.0807983	reviewed by expert panel	GeneDx;Evidence-based Network for the Interpretation of Germline Mutant Alleles (ENIGMA);Breast Cancer Information Core (BIC) (BRCA1);Biesecker Lab/Human Development Section,National Institutes of Health;ITMI;CSER_CC_NCGL University of Washington Medical Center;Counsyl;Ambry Genetics;Genetics Diagnostic Laboratory,Children's Hospital of Eastern Ontario;Michigan Medical Genetics Laboratories,Unive…	Benign;Benign;Uncertain significance;Likely benign;not provided;Likely benign;Likely benign;Benign;Likely benign;Benign;Benign	Dec 30, 2013;Aug 10, 2015;May 29, 2002;Jul 13, 2012;Sep 19, 2013;Jun 01, 2014;Mar 07, 2014;Nov 18, 2014;Oct 22, 2013;Apr 21, 2016;Mar 08, 2016	0	benign	BE	BE
BRCA1	NM_007294	c.4910C>T	p.P1637L	missense	0	0.057	14.18	0.4923	0.0679652	0.571	0.189468	reviewed by expert panel	Ambry Genetics;Evidence-based Network for the Interpretation of Germline Mutant Alleles (ENIGMA);Sharing Clinical Reports Project (SCRP);Michigan Medical Genetics Laboratories,University of Michigan;Invitae;GeneDx;Breast Cancer Information Core (BIC) (BRCA1)	Benign;Benign;Benign;Benign;Benign;Likely benign;Uncertain significance	Nov 18, 2014;Aug 10, 2015;May 01, 2012;Nov 03, 2014;Mar 03, 2016;Sep 23, 2016;May 29, 2002	0	benign	BE
BRCA1	NM_007294	c.4955T>C	p.M1652T	missense	0	0.004	14.5	-0.0502	0.11628	0.705	0.35653	reviewed by expert panel	Invitae;Breast Cancer Information Core (BIC) (BRCA1);Sharing Clinical Reports Project (SCRP);Evidence-based Network for the Interpretation of Germline Mutant Alleles (ENIGMA);GeneDx;Counsyl;Ambry Genetics	Likely benign;Uncertain significance;Benign;Benign;Likely benign;Likely benign;Benign	Nov 30, 2015;May 29, 2002;Jun 01, 2010;Aug 10, 2015;May 26, 2016;Jul 23, 2014;Nov 18, 2014	0	benign
BRCA1	NM_007294	c.4956G>A	p.M1652I	missense	0.12	0.004	11.83	-0.8538	-0.27429	0.426	-0.0261181	reviewed by expert panel	Evidence-based Network for the Interpretation of Germline Mutant Alleles (ENIGMA);Invitae;Illumina Clinical Services Laboratory,Illumina;Counsyl;Breast Cancer Information Core (BIC) (BRCA1);Ambry Genetics;GeneDx;Biesecker Lab/Human Development Section,National Institutes of Health;PreventionGenetics,PreventionGenetics;Division of Genomic Diagnostics,The Children's Hospital of Philadelphia;Vantari…	Benign;Benign;Likely benign;Benign;Uncertain significance;Benign;Benign;Benign;Benign;Benign;Uncertain significance;Benign;Benign;Benign;not provided;Benign	Aug 10, 2015;Nov 11, 2015;Jun 14, 2016;Jan 02, 2014;May 29, 2002;Nov 18, 2014;Sep 04, 2013;Jul 13, 2012;-;Nov 10, 2015;Dec 22, 2015;Apr 21, 2016;Nov 19, 2014;Mar 08, 2011;Sep 19, 2013;Aug 07, 2014	0	benign	BE	BE
BRCA1	NM_007294	c.4964C>T	p.S1655F	missense	0	0.863	19.76	0.9589	0.792133	0.818	0.511335	criteria provided, conflicting interpretations	Breast Cancer Information Core (BIC) (BRCA1);Ambry Genetics;Invitae	Uncertain significance;Likely pathogenic;not provided	May 29, 2002;Jul 19, 2015;Feb 01, 2013	1	possibly damaging		DE
BRCA1	NM_007294	c.4985T>C	p.F1662S	missense	0.02	0.072	4.722	-0.8141	-1.19592	0.521	-0.0894503	reviewed by expert panel	Invitae;Evidence-based Network for the Interpretation of Germline Mutant Alleles (ENIGMA);Counsyl;Ambry Genetics;Breast Cancer Information Core (BIC) (BRCA1)	not provided;Benign;Benign;Benign;Uncertain significance	Feb 01, 2013;Aug 10, 2015;Sep 21, 2016;Mar 01, 2016;Feb 20, 2004	0	benign	BE	BE
BRCA1	NM_007294	c.4988T>A	p.M1663K	missense	0	0.002	10.96	-0.1762	-0.30882	0.629	0.0653973	criteria provided, conflicting interpretations	Breast Cancer Information Core (BIC) (BRCA1);Sharing Clinical Reports Project (SCRP);Quest Diagnostics Nichols Institute San Juan Capistrano;Counsyl;Invitae;GeneDx	Uncertain significance;Likely benign;Uncertain significance;Uncertain significance;not provided;Uncertain significance	Dec 23, 2003;Feb 10, 2011;May 02, 2016;Jan 07, 2016;Feb 01, 2013;Aug 04, 2016	0	benign		BE
BRCA1	NM_007294	c.4991T>C	p.L1664P	missense	0.07	0.003	7.287	-0.324	-0.615293	0.569	0.0369141	reviewed by expert panel	Evidence-based Network for the Interpretation of Germline Mutant Alleles (ENIGMA);Invitae;Sharing Clinical Reports Project (SCRP);GeneDx;Breast Cancer Information Core (BIC) (BRCA1);Ambry Genetics	Benign;not provided;Benign;Likely benign;Uncertain significance;Benign	Aug 10, 2015;Feb 01, 2013;May 01, 2012;Feb 27, 2015;May 29, 2002;Dec 18, 2015	0	benign	BE	BE
BRCA1	NM_007294	c.4993G>A	p.V1665M	missense	0.06	0.018	12.41	0.0613	-0.194118	0.581	-0.00692552	criteria provided, conflicting interpretations	Breast Cancer Information Core (BIC) (BRCA1);Ambry Genetics;Invitae;Sharing Clinical Reports Project (SCRP)	Uncertain significance;Uncertain significance;not provided;Likely benign	May 29, 2002;Apr 03, 2015;Feb 01, 2013;Mar 26, 2012	0	benign	BE	BE
BRCA1	NM_007294	c.5005G>T	p.A1669S	missense	0	0.52	15.51	0.3502	0.551532	0.704	0.252466	criteria provided, conflicting interpretations	Invitae;Biesecker Lab/Human Development Section,National Institutes of Health;GeneDx;Breast Cancer Information Core (BIC) (BRCA1);CSER_CC_NCGL University of Washington Medical Center;Ambry Genetics;Centre for Mendelian Genomics,University Medical Centre Ljubljana;Counsyl	Benign;Uncertain significance;Likely benign;Uncertain significance;Likely benign;Likely benign;Uncertain significance;Likely benign	Oct 23, 2015;Jul 13, 2012;Jul 08, 2016;May 29, 2002;Jun 01, 2014;Sep 10, 2015;Nov 13, 2015;Sep 26, 2014	0	possibly damaging
BRCA1	NM_007294	c.5044G>A	p.E1682K	missense	0	0.024	17.63	0.7302	0.421977	0.619	0.0630275	reviewed by expert panel	Evidence-based Network for the Interpretation of Germline Mutant Alleles (ENIGMA);Invitae;Breast Cancer Information Core (BIC) (BRCA1)	Benign;not provided;Uncertain significance	Aug 10, 2015;Feb 01, 2013;Jun 20, 2002	0	benign	BE	BE
BRCA1	NM_007294	c.5053A>G	p.T1685A	missense	0	0.183	19.9	0.7304	0.641941	0.882	0.363421	reviewed by expert panel	Evidence-based Network for the Interpretation of Germline Mutant Alleles (ENIGMA);Breast Cancer Information Core (BIC) (BRCA1);Ambry Genetics;Consortium of Investigators of Modifiers of BRCA1/2 (CIMBA), c/o University of Cambridge;GeneDx;Invitae	Pathogenic;Uncertain significance;Pathogenic;Pathogenic;Pathogenic;Likely pathogenic	Aug 10, 2015;May 29, 2002;Sep 23, 2014;Oct 02, 2015;May 21, 2014;Feb 17, 2016	1	benign	DE
BRCA1	NM_007294	c.5054C>T	p.T1685I	missense	0	0.329	21.3	0.76	0.813238	0.88	0.391819	reviewed by expert panel	Consortium of Investigators of Modifiers of BRCA1/2 (CIMBA), c/o University of Cambridge;Evidence-based Network for the Interpretation of Germline Mutant Alleles (ENIGMA);Breast Cancer Information Core (BIC) (BRCA1);Invitae	Pathogenic;Pathogenic;Uncertain significance;not provided	Oct 02, 2015;Aug 10, 2015;Feb 20, 2004;Feb 01, 2013	1	benign	DE
BRCA1	NM_007294	c.5066T>G	p.M1689R	missense	0	0.736	19.59	0.2607	0.673449	0.746	0.336293	criteria provided, conflicting interpretations	Ambry Genetics;Consortium of Investigators of Modifiers of BRCA1/2 (CIMBA), c/o University of Cambridge;Invitae;Breast Cancer Information Core (BIC) (BRCA1);Sharing Clinical Reports Project (SCRP)	Pathogenic;Pathogenic;not provided;Uncertain significance;Pathogenic	Aug 30, 2015;Oct 02, 2015;Feb 01, 2013;May 29, 2002;Aug 31, 2012	1	possibly damaging
BRCA1	NM_007294	c.5074G>A	p.D1692N	missense	0	0.151	21.1	0.2172	0.582522	0.463	-0.100257	criteria provided, multiple submitters, no conflicts	GeneDx;Sharing Clinical Reports Project (SCRP);Consortium of Investigators of Modifiers of BRCA1/2 (CIMBA), c/o University of Cambridge;Ambry Genetics;Invitae;Breast Cancer Information Core (BIC) (BRCA1)	Likely pathogenic;Likely pathogenic;Pathogenic;Likely pathogenic;not provided;Pathogenic	Aug 29, 2016;Jul 25, 2006;Oct 02, 2015;Oct 04, 2015;Feb 01, 2013;May 29, 2002	1	benign	BE	BE
BRCA1	NM_007294	c.5074G>C	p.D1692H	missense	0	0.585	21.6	0.5201	0.770152	0.815	0.319195	criteria provided, multiple submitters, no conflicts	Ambry Genetics;Invitae;GeneDx;Breast Cancer Information Core (BIC) (BRCA1);Consortium of Investigators of Modifiers of BRCA1/2 (CIMBA), c/o University of Cambridge;Sharing Clinical Reports Project (SCRP)	Pathogenic;not provided;Likely pathogenic;Pathogenic;Pathogenic;Pathogenic	Apr 28, 2015;Feb 01, 2013;Oct 03, 2016;Nov 25, 2004;Oct 02, 2015;Nov 17, 2010	1	possibly damaging
BRCA1	NM_007294	c.5089T>C	p.C1697R	missense	0	0.502	19.28	0.7537	0.801797	0.914	0.398132	criteria provided, conflicting interpretations	Ambry Genetics;Invitae;Breast Cancer Information Core (BIC) (BRCA1);Sharing Clinical Reports Project (SCRP)	Likely pathogenic;not provided;Uncertain significance;Uncertain significance	Sep 24, 2015;Feb 01, 2013;Apr 12, 1999;Apr 19, 2013	1	possibly damaging	DE
BRCA1	NM_007294	c.5095C>T	p.R1699W	missense	0	0.91	21.8	0.9297	0.792207	0.817	0.429093	reviewed by expert panel	Evidence-based Network for the Interpretation of Germline Mutant Alleles (ENIGMA);Invitae;University of Washington Center for Mendelian Genomics, University of Washington;Breast Cancer Information Core (BIC) (BRCA1);Sharing Clinical Reports Project (SCRP);GeneDx;CSER_CC_NCGL University of Washington Medical Center;Consortium of Investigators of Modifiers of BRCA1/2 (CIMBA), c/o University of Camb…	Pathogenic;Pathogenic;Pathogenic;Pathogenic;Pathogenic;Pathogenic;Pathogenic;Pathogenic;Likely pathogenic;Pathogenic	Aug 10, 2015;Dec 14, 2015;May 19, 2015;Feb 20, 2004;May 01, 2012;Aug 23, 2016;Jun 01, 2014;Oct 02, 2015;Jul 01, 2016;Jan 07, 2016	1	probably damaging		DE
BRCA1	NM_007294	c.5096G>A	p.R1699Q	missense	0	0.454	29.5	0.9361	0.871043	0.785	0.419574	criteria provided, conflicting interpretations	GeneReviews;GeneDx;Counsyl;Breast Cancer Information Core (BIC) (BRCA1);OMIM;Invitae;Ambry Genetics;Sharing Clinical Reports Project (SCRP);Department of Medical Genetics,University Hospital of North Norway;Division of Human Genetics Innsbruck,Medical University Innsbruck	Pathogenic;Likely pathogenic;Likely pathogenic;Uncertain significance;Pathogenic;Pathogenic;Pathogenic;Likely pathogenic;Likely pathogenic;Likely pathogenic	Dec 15, 2016;Aug 23, 2016;Jan 02, 2014;May 29, 2002;Sep 25, 2011;Mar 14, 2016;Dec 10, 2015;Jul 16, 2013;May 01, 2016;Feb 11, 2015	1	possibly damaging
BRCA1	NM_007294	c.5117G>A	p.G1706E	missense	0	0.379	23.5	0.8045	0.855309	0.863	0.389125	reviewed by expert panel	Invitae;Evidence-based Network for the Interpretation of Germline Mutant Alleles (ENIGMA);Ambry Genetics;Consortium of Investigators of Modifiers of BRCA1/2 (CIMBA), c/o University of Cambridge;GeneDx;Sharing Clinical Reports Project (SCRP);Laboratory for Molecular Medicine,Partners HealthCare Personalized Medicine;Breast Cancer Information Core (BIC) (BRCA1)	not provided;Pathogenic;Likely pathogenic;Pathogenic;Pathogenic;Likely pathogenic;Likely pathogenic;Uncertain significance	Feb 01, 2013;Aug 10, 2015;Jul 29, 2015;Oct 02, 2015;May 12, 2016;Feb 16, 2011;Nov 17, 2015;May 29, 2002	1	benign	DE
BRCA1	NM_007294	c.5117G>C	p.G1706A	missense	0	0.415	22.6	-0.0839	0.704029	0.518	0.234626	reviewed by expert panel	Ambry Genetics;Pathway Genomics;Department of Medical Genetics,University Hospital of North Norway;Invitae;Emory Genetics Laboratory,Emory University;GeneDx;Counsyl;Sharing Clinical Reports Project (SCRP);Breast Cancer Information Core (BIC) (BRCA1);Evidence-based Network for the Interpretation of Germline Mutant Alleles (ENIGMA)	Benign;Benign;Likely benign;Benign;Likely benign;Likely benign;Likely benign;Likely benign;Uncertain significance;Benign	Nov 18, 2014;Nov 06, 2014;May 01, 2016;Dec 16, 2015;Oct 13, 2015;Oct 01, 2016;Mar 23, 2014;Aug 16, 2012;May 29, 2002;Aug 10, 2015	0	benign	BE
BRCA1	NM_007294	c.5123C>A	p.A1708E	missense	0	0.691	24.4	0.8469	0.892538	0.831	0.423173	reviewed by expert panel	Laboratory of Genomics and Molecular Biology,A. C. Camargo Cancer Center;Invitae;Evidence-based Network for the Interpretation of Germline Mutant Alleles (ENIGMA);GeneDx;Ambry Genetics;Genetics Diagnostic Laboratory,Children's Hospital of Eastern Ontario;Quest Diagnostics Nichols Institute San Juan Capistrano;Consortium of Investigators of Modifiers of BRCA1/2 (CIMBA), c/o University of Cambridge…	Pathogenic;Pathogenic;Pathogenic;Pathogenic;Pathogenic;Likely pathogenic;Pathogenic;Pathogenic;Pathogenic;Pathogenic;Pathogenic	-;Mar 10, 2016;Aug 10, 2015;Sep 27, 2016;Jun 24, 2015;Feb 05, 2015;Mar 20, 2015;Oct 02, 2015;Feb 11, 2015;Jan 29, 2013;May 29, 2002	1	possibly damaging	DE
BRCA1	NM_007294	c.5138T>C	p.V1713A	missense	0	0.426	22.1	1.1125	0.746339	0.72	0.404041	no assertion criteria provided	Breast Cancer Information Core (BIC) (BRCA1);Invitae	Uncertain significance;Likely pathogenic	Jul 10, 2002;Nov 06, 2014	1	benign
BRCA1	NM_007294	c.5143A>C	p.S1715R	missense	0	0.031	22.8	0.4864	0.737909	0.745	0.341552	reviewed by expert panel	Evidence-based Network for the Interpretation of Germline Mutant Alleles (ENIGMA);Invitae;Consortium of Investigators of Modifiers of BRCA1/2 (CIMBA), c/o University of Cambridge;Breast Cancer Information Core (BIC) (BRCA1)	Pathogenic;not provided;Pathogenic;Uncertain significance	Aug 10, 2015;Feb 01, 2013;Oct 02, 2015;-	1	benign
BRCA1	NM_007294	c.5143A>T	p.S1715C	missense	0	0.712	22.6	0.5732	0.827302	0.773	0.347004	criteria provided, conflicting interpretations	Ambry Genetics;Invitae;Breast Cancer Information Core (BIC) (BRCA1);GeneDx	Likely pathogenic;not provided;Uncertain significance;Uncertain significance	Sep 17, 2013;Feb 01, 2013;Jun 20, 2002;Mar 16, 2016	1	possibly damaging
BRCA1	NM_007294	c.5154G>T	p.W1718C	missense	0	0.828	19.13	1.0937	0.812885	0.937	0.537591	criteria provided, conflicting interpretations	Breast Cancer Information Core (BIC) (BRCA1);Invitae;Ambry Genetics	Uncertain significance;not provided;Likely pathogenic	-;Feb 01, 2013;Sep 06, 2013	1	possibly damaging	DE	DE
BRCA1	NM_007294	c.5158A>G	p.T1720A	missense	0.01	0.066	13	-0.5013	-0.126275	0.445	-0.000295152	reviewed by expert panel	Evidence-based Network for the Interpretation of Germline Mutant Alleles (ENIGMA);Sharing Clinical Reports Project (SCRP);Ambry Genetics;GeneDx;Invitae;Emory Genetics Laboratory,Emory University;Breast Cancer Information Core (BIC) (BRCA1)	Benign;Uncertain significance;Benign;Benign;Benign;Likely benign;Uncertain significance	Aug 10, 2015;Nov 14, 2008;Nov 18, 2014;Feb 21, 2014;Mar 10, 2016;Mar 10, 2015;Dec 30, 1999	0	benign	BE	BE
BRCA1	NM_007294	c.5164T>C	p.S1722P	missense	0	0.505	22.1	0.9012	0.726025	0.872	0.440089	criteria provided, conflicting interpretations	Breast Cancer Information Core (BIC) (BRCA1);Ambry Genetics	Uncertain significance;Likely pathogenic	Sep 24, 2011;May 27, 2015	1	possibly damaging	DE	DE
BRCA1	NM_007294	c.5165C>T	p.S1722F	missense	0	0.814	21.8	0.8847	0.726994	0.756	0.424966	criteria provided, conflicting interpretations	Consortium of Investigators of Modifiers of BRCA1/2 (CIMBA), c/o University of Cambridge;GeneDx;Invitae;Sharing Clinical Reports Project (SCRP);Quest Diagnostics Nichols Institute San Juan Capistrano;Breast Cancer Information Core (BIC) (BRCA1);Ambry Genetics	Pathogenic;Likely pathogenic;Likely pathogenic;Pathogenic;Likely pathogenic;Uncertain significance;Pathogenic	Oct 02, 2015;Oct 16, 2015;Jul 07, 2016;Aug 17, 2012;Mar 25, 2016;Feb 20, 2004;Jan 25, 2016	1	possibly damaging
BRCA1	NM_007294	c.5176A>G	p.R1726G	missense	0.65	0	10.6	-0.8901	-1.18842	0.484	-0.0993067	criteria provided, conflicting interpretations	Sharing Clinical Reports Project (SCRP);Invitae;Ambry Genetics;Breast Cancer Information Core (BIC) (BRCA1)	Benign;not provided;Benign;Uncertain significance	May 01, 2012;Feb 01, 2013;Jun 02, 2014;Jun 20, 2002	0	benign	BE	BE
BRCA1	NM_007294	c.5198A>G	p.D1733G	missense	0	0.197	19.39	0.5994	0.184374	0.759	0.109605	criteria provided, conflicting interpretations	Breast Cancer Information Core (BIC) (BRCA1);GeneDx;Invitae;Ambry Genetics	Uncertain significance;Likely benign;not provided;Likely benign	Feb 20, 2004;Aug 14, 2014;Feb 01, 2013;Nov 05, 2015	0	benign		BE
BRCA1	NM_007294	c.5207T>C	p.V1736A	missense	0	0.38	20.8	0.8523	0.735251	0.827	0.418246	criteria provided, conflicting interpretations	GeneDx;Breast Cancer Information Core (BIC) (BRCA1);Sharing Clinical Reports Project (SCRP);Invitae;Quest Diagnostics Nichols Institute San Juan Capistrano;Ambry Genetics	Likely pathogenic;Uncertain significance;Likely pathogenic;Pathogenic;Likely pathogenic;Pathogenic	Aug 09, 2016;May 29, 2002;Jun 01, 2013;Mar 04, 2016;Apr 30, 2016;Feb 08, 2016	1	benign	DE
BRCA1	NM_007294	c.5212G>A	p.G1738R	missense	0	0.513	21.5	0.709	0.604221	0.762	0.365406	reviewed by expert panel	Evidence-based Network for the Interpretation of Germline Mutant Alleles (ENIGMA);GeneKor MSA;Breast Cancer Information Core (BIC) (BRCA1);Invitae;Consortium of Investigators of Modifiers of BRCA1/2 (CIMBA), c/o University of Cambridge	Pathogenic;Likely pathogenic;Uncertain significance;not provided;Pathogenic	Aug 10, 2015;Jul 01, 2016;May 29, 2002;Feb 01, 2013;Oct 02, 2015	1	possibly damaging
BRCA1	NM_007294	c.5213G>A	p.G1738E	missense	0	0.043	21	0.709	0.555825	0.747	0.364464	criteria provided, conflicting interpretations	Breast Cancer Information Core (BIC) (BRCA1);Sharing Clinical Reports Project (SCRP);Consortium of Investigators of Modifiers of BRCA1/2 (CIMBA), c/o University of Cambridge;Invitae	Uncertain significance;Likely pathogenic;Pathogenic;not provided	May 29, 2002;Aug 01, 2012;Oct 02, 2015;Feb 01, 2013	1	benign
BRCA1	NM_007294	c.5246C>G	p.P1749R	missense	0	0.203	19.69	1.0664	0.584337	0.816	0.374281	criteria provided, conflicting interpretations	Breast Cancer Information Core (BIC) (BRCA1);GeneDx;Invitae	Uncertain significance;Pathogenic;not provided	Apr 06, 1999;Jan 02, 2014;Feb 01, 2013	1	benign
BRCA1	NM_007294	c.5252G>A	p.R1751Q	missense	0	0.032	24.7	0.604	0.490457	0.683	0.354186	reviewed by expert panel	Genetics Diagnostic Laboratory,Children's Hospital of Eastern Ontario;Invitae;Evidence-based Network for the Interpretation of Germline Mutant Alleles (ENIGMA);Breast Cancer Information Core (BIC) (BRCA1);Counsyl;Ambry Genetics;GeneDx;CSER_CC_NCGL University of Washington Medical Center	Uncertain significance;not provided;Benign;Uncertain significance;Benign;Benign;Likely benign;Uncertain significance	Aug 10, 2012;Feb 01, 2013;Aug 10, 2015;May 29, 2002;Jun 14, 2016;Nov 18, 2014;May 25, 2016;Jun 01, 2014	0	benign
BRCA1	NM_007294	c.5277G>T	p.K1759N	missense	0	0.192	18	0.6545	0.459264	0.566	0.00651518	criteria provided, single submitter	Ambry Genetics	Likely pathogenic	2015-06-02	1	benign	BE	BE
BRCA1	NM_007294	c.5288G>T	p.G1763V	missense	0	0.011	18.08	0.6585	0.413681	0.756	0.255069	criteria provided, conflicting interpretations	Breast Cancer Information Core (BIC) (BRCA1);GeneDx;Invitae	Uncertain significance;Likely pathogenic;not provided	Nov 25, 2004;Sep 04, 2014;Feb 01, 2013	1	benign
BRCA1	NM_007294	c.5291T>C	p.L1764P	missense	0	0.937	18.92	0.6256	0.591172	0.676	0.389575	reviewed by expert panel	Consortium of Investigators of Modifiers of BRCA1/2 (CIMBA), c/o University of Cambridge;Breast Cancer Information Core (BIC) (BRCA1);Invitae;Evidence-based Network for the Interpretation of Germline Mutant Alleles (ENIGMA)	Pathogenic;Uncertain significance;not provided;Pathogenic	Oct 02, 2015;Feb 20, 2004;Feb 01, 2013;Aug 10, 2015	1	probably damaging
BRCA1	NM_007294	c.5297T>G	p.I1766S	missense	0	0.844	19.54	0.7281	0.653975	0.771	0.319665	reviewed by expert panel	Sharing Clinical Reports Project (SCRP);Invitae;Breast Cancer Information Core (BIC) (BRCA1);Ambry Genetics;Evidence-based Network for the Interpretation of Germline Mutant Alleles (ENIGMA);Consortium of Investigators of Modifiers of BRCA1/2 (CIMBA), c/o University of Cambridge	Pathogenic;not provided;Uncertain significance;Pathogenic;Pathogenic;Pathogenic	Apr 09, 2010;Feb 01, 2013;Feb 20, 2004;Jul 17, 2015;Aug 10, 2015;Oct 02, 2015	1	possibly damaging
BRCA1	NM_007294	c.5317A>T	p.T1773S	missense	0	0.133	22.5	0.6827	0.61624	0.682	0.0505642	criteria provided, conflicting interpretations	Breast Cancer Information Core (BIC) (BRCA1);Sharing Clinical Reports Project (SCRP);Ambry Genetics;Counsyl;Invitae	Uncertain significance;Likely benign;Likely benign;Uncertain significance;not provided	-;Aug 22, 2012;Jul 17, 2015;Feb 03, 2016;Feb 01, 2013	0	benign		BE
BRCA1	NM_007294	c.5324T>A	p.M1775K	missense	0	0.798	21.2	0.6922	0.69344	0.734	0.388781	reviewed by expert panel	Invitae;Consortium of Investigators of Modifiers of BRCA1/2 (CIMBA), c/o University of Cambridge;OMIM;Evidence-based Network for the Interpretation of Germline Mutant Alleles (ENIGMA);Sharing Clinical Reports Project (SCRP)	not provided;Pathogenic;Pathogenic;Pathogenic;Likely pathogenic	Feb 01, 2013;Oct 02, 2015;Jul 01, 2008;Aug 10, 2015;Jun 21, 2010	1	possibly damaging
BRCA1	NM_007294	c.5324T>G	p.M1775R	missense	0	0.844	19.2	0.6922	0.695813	0.728	0.38884	reviewed by expert panel	Evidence-based Network for the Interpretation of Germline Mutant Alleles (ENIGMA);Consortium of Investigators of Modifiers of BRCA1/2 (CIMBA), c/o University of Cambridge;Genetics Diagnostic Laboratory,Children's Hospital of Eastern Ontario;Breast Cancer Information Core (BIC) (BRCA1);GeneDx;Quest Diagnostics Nichols Institute San Juan Capistrano;Ambry Genetics;Sharing Clinical Reports Project (S…	Pathogenic;Pathogenic;Likely pathogenic;Uncertain significance;Pathogenic;Pathogenic;Pathogenic;Pathogenic;Pathogenic;Pathogenic	Aug 10, 2015;Oct 02, 2015;Jul 07, 2015;May 29, 2002;Oct 27, 2016;Sep 23, 2015;Jan 22, 2016;May 01, 2012;Apr 07, 2006;Feb 15, 2016	1	possibly damaging
BRCA1	NM_007294	c.5333A>G	p.D1778G	missense	0.03	0.266	10.43		-0.196735	0.56	0.0460521	criteria provided, conflicting interpretations	Invitae;Sharing Clinical Reports Project (SCRP);Ambry Genetics;GeneDx;Breast Cancer Information Core (BIC) (BRCA1)	Uncertain significance;Benign;Benign;Likely benign;Uncertain significance	Feb 07, 2015;Jul 26, 2010;Dec 08, 2014;Sep 30, 2016;May 29, 2002	0	benign	BE	BE
BRCA1	NM_007294	c.5348T>C	p.M1783T	missense	0	0.938	14.23	0.2248	0.570057	0.625	0.207542	criteria provided, conflicting interpretations	Pathway Genomics;Breast Cancer Information Core (BIC) (BRCA1);Invitae;Ambry Genetics;Laboratory of Genomics and Molecular Biology,A. C. Camargo Cancer Center;Sharing Clinical Reports Project (SCRP);GeneDx;Institute for Biomarker Research,Medical Diagnostic Laboratories, L.L.C.	Likely benign;Uncertain significance;Benign;Benign;Uncertain significance;Benign;Likely benign;Likely benign	Oct 30, 2014;Feb 20, 2004;Jan 23, 2016;Nov 18, 2014;-;Aug 05, 2009;Jul 19, 2014;Apr 25, 2016	0	probably damaging	BE
BRCA1	NM_007294	c.5359T>A	p.C1787S	missense	0	0.126	18.14	0.2705	0.532226	0.812	0.396759	reviewed by expert panel	Consortium of Investigators of Modifiers of BRCA1/2 (CIMBA), c/o University of Cambridge;Evidence-based Network for the Interpretation of Germline Mutant Alleles (ENIGMA);Sharing Clinical Reports Project (SCRP);Invitae;Breast Cancer Information Core (BIC) (BRCA1)	Pathogenic;Pathogenic;Pathogenic;not provided;Uncertain significance	Oct 02, 2015;Aug 10, 2015;Apr 07, 2008;Feb 01, 2013;Feb 20, 2004	1	benign
BRCA1	NM_007294	c.5363G>A	p.G1788D	missense	0	0.877	20.9	1.0732	0.714279	0.862	0.52882	no assertion criteria provided	Breast Cancer Information Core (BIC) (BRCA1);Invitae;Sharing Clinical Reports Project (SCRP)	Uncertain significance;not provided;Pathogenic	Feb 20, 2004;Feb 01, 2013;Apr 07, 2008	1	possibly damaging	DE	DE
BRCA1	NM_007294	c.5363G>T	p.G1788V	missense	0	0.028	19.27	1.0732	0.638294	0.856	0.52932	reviewed by expert panel	Evidence-based Network for the Interpretation of Germline Mutant Alleles (ENIGMA);Ambry Genetics;GeneDx;Consortium of Investigators of Modifiers of BRCA1/2 (CIMBA), c/o University of Cambridge;Sharing Clinical Reports Project (SCRP);Quest Diagnostics Nichols Institute San Juan Capistrano;Invitae;Breast Cancer Information Core (BIC) (BRCA1)	Pathogenic;Pathogenic;Pathogenic;Pathogenic;Pathogenic;Pathogenic;Likely pathogenic;Pathogenic	Aug 10, 2015;Oct 11, 2014;Sep 27, 2016;Oct 02, 2015;Sep 07, 2011;Oct 28, 2015;Mar 05, 2016;May 29, 2002	1	benign	DE	DE
BRCA1	NM_007294	c.536A>G	p.Y179C	missense	0	0.846	15.76	1.0614	0.546903	0.754	0.516305	reviewed by expert panel	Counsyl;GeneDx;Ambry Genetics;Evidence-based Network for the Interpretation of Germline Mutant Alleles (ENIGMA);Invitae;Division of Genomic Diagnostics,The Children's Hospital of Philadelphia;Genetics Diagnostic Laboratory,Children's Hospital of Eastern Ontario;Sharing Clinical Reports Project (SCRP);Michigan Medical Genetics Laboratories,University of Michigan;Emory Genetics Laboratory,Emory Uni…	Likely benign;Benign;Benign;Benign;Benign;Uncertain significance;Likely benign;Benign;Benign;Likely benign;Uncertain significance	Apr 07, 2014;Jan 22, 2014;Nov 18, 2014;Aug 10, 2015;Mar 15, 2016;Sep 02, 2015;May 13, 2014;May 01, 2012;Apr 21, 2016;Aug 04, 2015;May 29, 2002	0	possibly damaging		DE
BRCA1	NM_007294	c.53T>C	p.M18T	missense	0	0.344	16.18	0.2099	0.318212	0.77	0.30864	criteria provided, conflicting interpretations	Breast Cancer Information Core (BIC) (BRCA1);Ambry Genetics;GeneDx;Invitae;Sharing Clinical Reports Project (SCRP)	Uncertain significance;Likely pathogenic;Likely pathogenic;not provided;Likely pathogenic	Mar 24, 1999;Jul 01, 2015;Sep 18, 2014;Feb 01, 2013;Apr 01, 2011	1	benign
BRCA1	NM_007294	c.5402G>A	p.G1801D	missense	0.99	0.001	9.715	-0.977	-1.13732	0.443	-0.178299	criteria provided, conflicting interpretations	GeneDx;Ambry Genetics	Uncertain significance;Likely benign	Jul 02, 2014;Sep 14, 2015	0	benign	BE	BE
BRCA1	NM_007294	c.5411T>A	p.V1804D	missense	0.02	0.001	29.8	-0.8262	-0.952849	0.445	-0.555191	reviewed by expert panel	ITMI;Ambry Genetics;GeneDx;CSER_CC_NCGL University of Washington Medical Center;Sharing Clinical Reports Project (SCRP);Invitae;Evidence-based Network for the Interpretation of Germline Mutant Alleles (ENIGMA);Breast Cancer Information Core (BIC) (BRCA1)	not provided;Benign;Likely benign;Uncertain significance;Benign;Benign;Benign;Uncertain significance	Sep 19, 2013;Nov 18, 2014;Jul 24, 2014;Jun 01, 2014;Mar 01, 2011;Feb 09, 2016;Aug 10, 2015;May 29, 2002	0	benign	BE	BE
BRCA1	NM_007294	c.5416C>G	p.P1806A	missense	0.17	0.001	5.032	-0.7129	-1.10106	0.09	-0.0463393	criteria provided, conflicting interpretations	Ambry Genetics;Invitae;Breast Cancer Information Core (BIC) (BRCA1)	Likely benign;not provided;Uncertain significance	Oct 08, 2014;Feb 01, 2013;Nov 14, 1997	0	benign	BE	BE
BRCA1	NM_007294	c.5425G>T	p.V1809F	missense	0	0.534	17.89	0.2276	0.304511	0.754	-0.143995	criteria provided, conflicting interpretations	Breast Cancer Information Core (BIC) (BRCA1);Invitae;GeneDx	Uncertain significance;not provided;Likely pathogenic	May 29, 2002;Feb 01, 2013;Oct 27, 2015	1	possibly damaging		BE
BRCA1	NM_007294	c.5453A>G	p.D1818G	missense	0	0.08	11.96	-0.0288	-0.226964	0.623	0.0921517	criteria provided, conflicting interpretations	Genetics Diagnostic Laboratory,Children's Hospital of Eastern Ontario;GeneDx;Ambry Genetics;Consortium of Investigators of Modifiers of BRCA1/2 (CIMBA), c/o University of Cambridge;Breast Cancer Information Core (BIC) (BRCA1);Sharing Clinical Reports Project (SCRP);Invitae	Uncertain significance;Pathogenic;Likely pathogenic;Pathogenic;Uncertain significance;Pathogenic;not provided	Sep 11, 2015;Dec 24, 2013;Feb 20, 2015;Oct 02, 2015;Dec 23, 2003;Dec 09, 2010;Feb 01, 2013	1	benign	BE	BE
BRCA1	NM_007294	c.5456A>G	p.N1819S	missense	1	0	1.393	-0.9279	-1.36703	0.421	-0.216971	criteria provided, conflicting interpretations	Breast Cancer Information Core (BIC) (BRCA1);Invitae;Sharing Clinical Reports Project (SCRP);Ambry Genetics	Uncertain significance;Benign;Benign;Benign	Feb 15, 1997;Sep 02, 2015;May 01, 2012;Jul 08, 2014	0	benign	BE	BE
BRCA1	NM_007294	c.5497G>A	p.V1833M	missense	0	0.999	22.7	0.9519	0.74873	0.75	0.481856	criteria provided, conflicting interpretations	Invitae;Ambry Genetics;Breast Cancer Information Core (BIC) (BRCA1);Quest Diagnostics Nichols Institute San Juan Capistrano;Sharing Clinical Reports Project (SCRP);GeneDx	Likely pathogenic;Likely pathogenic;Uncertain significance;Likely pathogenic;Pathogenic;Likely pathogenic	Nov 06, 2015;Mar 08, 2016;Feb 20, 2004;May 20, 2016;Oct 15, 2012;May 06, 2016	1	probably damaging		DE
BRCA1	NM_007294	c.5509T>C	p.W1837R	missense	0	1	20.5	1.0936	0.719123	0.9	0.533019	criteria provided, conflicting interpretations	Breast Cancer Information Core (BIC) (BRCA1);Invitae;GeneDx;Ambry Genetics;Sharing Clinical Reports Project (SCRP)	Uncertain significance;not provided;Likely pathogenic;Likely pathogenic;Likely pathogenic	May 29, 2002;Feb 01, 2013;Sep 17, 2015;Nov 11, 2015;Nov 17, 2010	1	probably damaging	DE	DE
BRCA1	NM_007294	c.5509T>G	p.W1837G	missense	0	1	19.54	1.0936	0.719123	0.888	0.533023	criteria provided, conflicting interpretations	Invitae;Ambry Genetics;Breast Cancer Information Core (BIC) (BRCA1)	not provided;Likely pathogenic;Uncertain significance	Feb 01, 2013;Mar 09, 2015;Jun 20, 2002	1	probably damaging	DE	DE
BRCA1	NM_007294	c.5513T>A	p.V1838E	missense	0	0.996	23.1	0.8598	0.694729	0.784	0.423137	reviewed by expert panel	Evidence-based Network for the Interpretation of Germline Mutant Alleles (ENIGMA);Invitae;Sharing Clinical Reports Project (SCRP);Consortium of Investigators of Modifiers of BRCA1/2 (CIMBA), c/o University of Cambridge;Breast Cancer Information Core (BIC) (BRCA1)	Pathogenic;not provided;Uncertain significance;Pathogenic;Uncertain significance	Aug 10, 2015;Feb 01, 2013;Feb 29, 2012;Oct 02, 2015;Dec 23, 2003	1	probably damaging
BRCA1	NM_007294	c.5566C>T	p.P1856S	missense	0.17	0.171	13.33	-0.3292	-0.406344	0.433	-0.105526	criteria provided, conflicting interpretations	Invitae;Breast Cancer Information Core (BIC) (BRCA1);Sharing Clinical Reports Project (SCRP);Ambry Genetics	not provided;Uncertain significance;Uncertain significance;Likely benign	Feb 01, 2013;Feb 20, 2004;Jul 09, 2012;Apr 14, 2015	0	benign	BE	BE
BRCA1	NM_007294	c.5572A>C	p.I1858L	missense	0.02	0.001	14.56	-0.7227	-1.02356	0.548	-0.00549416	reviewed by expert panel	Counsyl;Evidence-based Network for the Interpretation of Germline Mutant Alleles (ENIGMA);Ambry Genetics	Benign;Benign;Benign	Dec 08, 2015;Aug 10, 2015;Nov 18, 2014	0	benign	BE	BE
BRCA1	NM_007294	c.5573T>C	p.I1858T	missense	0	0.008	8.968	-0.4916	-0.843668	0.514	0.253296	criteria provided, conflicting interpretations	Invitae;Quest Diagnostics Nichols Institute San Juan Capistrano;Ambry Genetics	Likely benign;Uncertain significance;Uncertain significance	Nov 04, 2015;May 24, 2016;Dec 15, 2014	0	benign	BE
BRCA1	NM_007294	c.5576C>G	p.P1859R	missense	0	0.272	15.53	-0.4079	-0.436342	0.509	0.174563	reviewed by expert panel	Evidence-based Network for the Interpretation of Germline Mutant Alleles (ENIGMA);Invitae;Ambry Genetics;Breast Cancer Information Core (BIC) (BRCA1);Genetics Diagnostic Laboratory,Children's Hospital of Eastern Ontario;Counsyl;GeneDx	Benign;Likely benign;Benign;Uncertain significance;Uncertain significance;Benign;Likely benign	Aug 10, 2015;May 27, 2015;Oct 24, 2015;May 29, 2002;Nov 12, 2013;Sep 01, 2016;Nov 10, 2016	0	benign	BE
BRCA1	NM_007294	c.557C>A	p.S186Y	missense	0	0.956	20.3	0.9031	0.703776	0.776	0.304786	reviewed by expert panel	Emory Genetics Laboratory,Emory University;Center for Pediatric Genomic Medicine,Children's Mercy Hospital and Clinics;Genetics Diagnostic Laboratory,Children's Hospital of Eastern Ontario;Vantari Genetics;Invitae;GeneDx;Genetic Services Laboratory, University of Chicago;Ambry Genetics;Pathway Genomics;Division of Genomic Diagnostics,The Children's Hospital of Philadelphia;Breast Cancer Informati…	Benign;Uncertain significance;Likely benign;Likely benign;Benign;Benign;Likely benign;Benign;Likely benign;Uncertain significance;Uncertain significance;not provided;Benign;Likely benign;Benign;Benign	Jul 02, 2014;Aug 24, 2015;Apr 05, 2013;Feb 04, 2016;Mar 17, 2016;Oct 25, 2013;Jul 27, 2015;Nov 18, 2014;Jul 24, 2014;Sep 24, 2015;May 29, 2002;Sep 19, 2013;Jul 03, 2006;Jun 01, 2014;Aug 10, 2015;Feb 13, 2015	0	probably damaging
BRCA1	NM_007294	c.571G>A	p.V191I	missense	0.1	0.001	13.42	0.1671	-0.811195	0.532	0.114315	reviewed by expert panel	Sharing Clinical Reports Project (SCRP);Breast Cancer Information Core (BIC) (BRCA1);Evidence-based Network for the Interpretation of Germline Mutant Alleles (ENIGMA);Invitae;Pathway Genomics;GeneDx;Ambry Genetics	Benign;Uncertain significance;Benign;Benign;Likely benign;Benign;Benign	Sep 16, 2008;May 29, 2002;Aug 10, 2015;Mar 27, 2016;Oct 30, 2014;Dec 16, 2013;Nov 18, 2014	0	benign	BE	BE
BRCA1	NM_007294	c.572T>A	p.V191D	missense	0	0.001	17.34	0.4447	-0.277709	0.637	0.245897	criteria provided, conflicting interpretations	Breast Cancer Information Core (BIC) (BRCA1);Invitae;Ambry Genetics	Uncertain significance;not provided;Likely benign	May 29, 2002;Feb 01, 2013;Feb 15, 2016	0	benign
BRCA1	NM_007294	c.61A>G	p.I21V	missense	0.13	0.145	11.9	0.1719	-0.13484	0.611	0.0858452	criteria provided, conflicting interpretations	Ambry Genetics;Breast Cancer Information Core (BIC) (BRCA1);Invitae	Likely benign;Uncertain significance;not provided	Apr 09, 2014;Mar 24, 1999;Feb 01, 2013	0	benign	BE	BE
BRCA1	NM_007294	c.65T>C	p.L22S	missense	0	0.702	16.73	0.6661	0.552608	0.793	0.358136	reviewed by expert panel	Invitae;Evidence-based Network for the Interpretation of Germline Mutant Alleles (ENIGMA);Ambry Genetics;Breast Cancer Information Core (BIC) (BRCA1);Sharing Clinical Reports Project (SCRP);Consortium of Investigators of Modifiers of BRCA1/2 (CIMBA), c/o University of Cambridge;Counsyl	not provided;Pathogenic;Likely pathogenic;Uncertain significance;Uncertain significance;Pathogenic;Pathogenic	Feb 01, 2013;Aug 10, 2015;Jul 29, 2015;Nov 25, 2004;Oct 22, 2009;Oct 02, 2015;Dec 22, 2014	1	possibly damaging
BRCA1	NM_007294	c.661G>T	p.A221S	missense	0.07	0.014	8.989	0.2101	-0.545729	0.565	0.0105264	criteria provided, conflicting interpretations	Invitae;Breast Cancer Information Core (BIC) (BRCA1);Ambry Genetics;Counsyl;Sharing Clinical Reports Project (SCRP);GeneDx	not provided;Uncertain significance;Likely benign;Uncertain significance;Likely benign;Likely benign	Feb 01, 2013;May 29, 2002;May 18, 2015;Aug 11, 2016;Jan 08, 2013;Mar 14, 2016	0	benign	BE	BE
BRCA1	NM_007294	c.736T>G	p.L246V	missense	0.38	0.981	9.619	0.6576	-0.185181	0.555	0.180844	reviewed by expert panel	Genetics Diagnostic Laboratory,Children's Hospital of Eastern Ontario;Knight Diagnostic Laboratories,Oregon Health and Sciences University;Biesecker Lab/Human Development Section,National Institutes of Health;Ambry Genetics;Counsyl;Michigan Medical Genetics Laboratories,University of Michigan;GeneDx;Breast Cancer Information Core (BIC) (BRCA1);Evidence-based Network for the Interpretation of Germ…	Likely benign;Uncertain significance;Uncertain significance;Benign;Likely benign;Benign;Benign;Uncertain significance;Benign;Uncertain significance;Benign;Likely benign	Dec 22, 2015;Jun 04, 2015;Jul 13, 2012;Nov 18, 2014;Jun 08, 2014;Nov 03, 2014;Oct 17, 2013;May 29, 2002;Aug 10, 2015;Jun 01, 2014;Mar 17, 2016;Apr 25, 2016	0	probably damaging	BE
BRCA1	NM_007294	c.739A>G	p.N247D	missense	0.03	0.012	9.002	-0.9299	-0.338102	0.421	-0.0148837	criteria provided, single submitter	Ambry Genetics	Likely benign	2015-06-28	0	benign	BE	BE
BRCA1	NM_007294	c.754C>T	p.R252C	missense	0	0.2	8.931	0.3869	-0.0698792	0.516	0.197212	criteria provided, conflicting interpretations	Ambry Genetics;Counsyl;Breast Cancer Information Core (BIC) (BRCA1);Sharing Clinical Reports Project (SCRP);Invitae	Likely benign;Uncertain significance;Uncertain significance;Uncertain significance;not provided	Jul 02, 2015;Jan 22, 2016;Sep 18, 2010;Jul 20, 2010;Feb 01, 2013	0	benign	BE
BRCA1	NM_007294	c.77T>A	p.I26N	missense	0	0.944	16.36	0.8784	0.69962	0.807	0.293225	no assertion criteria provided	Sharing Clinical Reports Project (SCRP)	Pathogenic	2010-07-15	1	probably damaging
BRCA1	NM_007294	c.811G>A	p.V271M	missense	0.25	0.688	15.39	0.4925	0.250617	0.559	0.0586118	criteria provided, conflicting interpretations	GeneDx;Breast Cancer Information Core (BIC) (BRCA1);Invitae;Ambry Genetics;CSER_CC_NCGL University of Washington Medical Center	Likely benign;Uncertain significance;Benign;Likely benign;Likely benign	Jun 24, 2015;Feb 20, 2004;Feb 01, 2016;Sep 15, 2015;Mar 11, 2015	0	possibly damaging	BE	BE
BRCA1	NM_007294	c.823G>A	p.G275S	missense	0.08	0.927	20.4	0.8068	0.680209	0.657	0.132503	criteria provided, conflicting interpretations	Counsyl;Invitae;GeneDx;Breast Cancer Information Core (BIC) (BRCA1);Ambry Genetics;Pathway Genomics	Likely benign;Benign;Uncertain significance;Uncertain significance;Likely benign;Likely benign	Mar 03, 2016;Jan 01, 2016;Dec 06, 2015;Feb 20, 2004;Feb 26, 2016;Nov 06, 2014	0	probably damaging		BE
BRCA1	NM_007294	c.839C>G	p.A280G	missense	0.04	0.831	17.08	0.3424	0.554772	0.692	0.128716	reviewed by expert panel	Sharing Clinical Reports Project (SCRP);Breast Cancer Information Core (BIC) (BRCA1);Ambry Genetics;Evidence-based Network for the Interpretation of Germline Mutant Alleles (ENIGMA);Invitae	Benign;Uncertain significance;Benign;Benign;not provided	May 01, 2012;Mar 25, 1998;Nov 18, 2014;Aug 10, 2015;Feb 01, 2013	0	possibly damaging		BE
BRCA1	NM_007294	c.891G>A	p.M297I	missense	0.13	0.06	12.83	0.1239	-0.0418222	0.593	0.0692858	reviewed by expert panel	Ambry Genetics;GeneDx;Evidence-based Network for the Interpretation of Germline Mutant Alleles (ENIGMA);Counsyl;Breast Cancer Information Core (BIC) (BRCA1);Invitae	Benign;Likely benign;Benign;Likely benign;Uncertain significance;Benign	Nov 18, 2014;Apr 08, 2016;Aug 10, 2015;Jul 15, 2014;Feb 20, 2004;Nov 21, 2015	0	benign	BE	BE
BRCA1	NM_007294	c.946A>G	p.S316G	missense	0	0.991	16.01	1.0843	0.47867	0.751	0.268578	criteria provided, conflicting interpretations	Ambry Genetics;Sharing Clinical Reports Project (SCRP);Illumina Clinical Services Laboratory,Illumina;Genetics Diagnostic Laboratory,Children's Hospital of Eastern Ontario;Invitae;Breast Cancer Information Core (BIC) (BRCA1)	Likely benign;Benign;Uncertain significance;Uncertain significance;Likely benign;Uncertain significance	Jul 29, 2015;Mar 18, 2009;Jun 14, 2016;Aug 10, 2015;Feb 25, 2016;May 29, 2002	0	probably damaging
BRCA2	NM_000059	c.10024G>A	p.E3342K	missense	0	0.999	33	-1.2279	0.821397	0.249	-0.276532	criteria provided, conflicting interpretations	Ambry Genetics;Sharing Clinical Reports Project (SCRP)	Uncertain significance;Likely benign	Mar 05, 2015;Apr 15, 2009	0	probably damaging	BE	BE
BRCA2	NM_000059	c.10045A>G	p.T3349A	missense	0	0.998	24.7	-1.1248	0.758858	0.349	0.0070416	reviewed by expert panel	Ambry Genetics;Sharing Clinical Reports Project (SCRP);Invitae;Vantari Genetics;CSER_CC_NCGL University of Washington Medical Center;Breast Cancer Information Core (BIC) (BRCA2);Evidence-based Network for the Interpretation of Germline Mutant Alleles (ENIGMA);GeneDx	Benign;Benign;Likely benign;Likely benign;Likely benign;Uncertain significance;Benign;Likely benign	Nov 19, 2014;Jan 08, 2008;Feb 27, 2016;Feb 04, 2016;Jun 01, 2014;May 29, 2002;Aug 10, 2015;Jun 20, 2016	0	probably damaging	BE	BE
BRCA2	NM_000059	c.10087A>G	p.I3363V	missense	1	0.001	1.382	-0.8927	-1.91195	0.036	-0.880745	criteria provided, conflicting interpretations	Ambry Genetics;Invitae;GeneDx	Likely benign;Uncertain significance;Likely benign	Sep 18, 2015;Aug 15, 2015;Jun 30, 2016	0	benign	BE	BE
BRCA2	NM_000059	c.10111A>G	p.T3371A	missense	0.39	0.031	15.81	-0.9198	-0.602507	0.093	-0.538317	criteria provided, conflicting interpretations	GeneDx;Ambry Genetics;Invitae;Biesecker Lab/Human Development Section,National Institutes of Health;Sharing Clinical Reports Project (SCRP);Counsyl;Breast Cancer Information Core (BIC) (BRCA2)	Likely benign;Likely benign;Likely benign;Uncertain significance;Benign;Likely benign;Uncertain significance	Sep 22, 2014;Jun 02, 2015;Mar 08, 2016;Jul 13, 2012;Feb 01, 2012;Feb 05, 2015;Jun 12, 2000	0	benign	BE	BE
BRCA2	NM_000059	c.10121C>T	p.T3374I	missense	0.09	0.002	11.96	-0.9231	-0.991761	0.01	-0.669243	criteria provided, conflicting interpretations	Ambry Genetics;GeneDx;Pathway Genomics;Sharing Clinical Reports Project (SCRP);Breast Cancer Information Core (BIC) (BRCA2);Genetics Diagnostic Laboratory,Children's Hospital of Eastern Ontario;Emory Genetics Laboratory,Emory University;Invitae;ITMI	Benign;Likely benign;Benign;Likely benign;Uncertain significance;Likely benign;Likely benign;Benign;not provided	Nov 19, 2014;Sep 16, 2014;Jul 24, 2014;Dec 03, 2007;May 29, 2002;Apr 30, 2015;Sep 08, 2015;Feb 01, 2016;Sep 19, 2013	0	benign	BE	BE
BRCA2	NM_000059	c.10153C>T	p.R3385C	missense	0.19	0	10.74	-0.9351	-1.09565	0.037	-0.661908	criteria provided, multiple submitters, no conflicts	Sharing Clinical Reports Project (SCRP);Ambry Genetics;GeneDx;Michigan Medical Genetics Laboratories,University of Michigan;Invitae	Benign;Likely benign;Likely benign;Benign;Likely benign	Aug 18, 2009;Feb 24, 2016;Apr 19, 2016;Nov 03, 2014;Feb 11, 2015	0	benign	BE	BE
BRCA2	NM_000059	c.10154G>A	p.R3385H	missense	0.58	0	6.072	-0.8835	-1.7884	0.037	-0.78913	criteria provided, conflicting interpretations	Sharing Clinical Reports Project (SCRP);Ambry Genetics;Invitae;Breast Cancer Information Core (BIC) (BRCA2);Genetics Diagnostic Laboratory,Children's Hospital of Eastern Ontario;Emory Genetics Laboratory,Emory University	Benign;Benign;Uncertain significance;Uncertain significance;Likely benign;Uncertain significance	Mar 29, 2012;Jun 23, 2015;May 22, 2015;May 29, 2002;Sep 11, 2015;Nov 24, 2015	0	benign	BE	BE
BRCA2	NM_000059	c.10162A>G	p.T3388A	missense	0.85	0.001	10.4	-0.8931	-1.77088	0.058	-0.822954	no assertion criteria provided	Sharing Clinical Reports Project (SCRP)	Likely benign	2012-05-01	0	benign	BE	BE
BRCA2	NM_000059	c.10166C>T	p.S3389F	missense	0.06	0.004	13.55	-0.9179	-0.8224	0.034	-0.589657	criteria provided, single submitter	Sharing Clinical Reports Project (SCRP);Ambry Genetics	Likely benign;Likely benign	May 01, 2012;Feb 23, 2015	0	benign	BE	BE
BRCA2	NM_000059	c.10189T>A	p.S3397T	missense	0.51	0.044	11.72	-0.9285	-1.34823	0.064	-0.730772	criteria provided, conflicting interpretations	Invitae;Ambry Genetics	Uncertain significance;Likely benign	Feb 19, 2016;Jul 09, 2015	0	benign	BE	BE
BRCA2	NM_000059	c.10202C>T	p.T3401M	missense	0.01	0.027	10.12	-0.9007	-1.23128	0.203	-0.332646	criteria provided, conflicting interpretations	Breast Cancer Information Core (BIC) (BRCA2);Sharing Clinical Reports Project (SCRP);Invitae;Ambry Genetics	Uncertain significance;Likely benign;Likely benign;Uncertain significance	May 29, 2002;May 01, 2012;Jan 18, 2015;Mar 23, 2016	0	benign	BE	BE
BRCA2	NM_000059	c.10220A>G	p.N3407S	missense	0.83	0	9.228	-0.904	-1.65013	0.046	-0.833563	criteria provided, conflicting interpretations	Counsyl;Invitae;Breast Cancer Information Core (BIC) (BRCA2);GeneDx;Ambry Genetics	Uncertain significance;not provided;Uncertain significance;Likely benign;Likely benign	Mar 03, 2016;Feb 01, 2013;-;Mar 27, 2015;Jan 12, 2015	0	benign	BE	BE
BRCA2	NM_000059	c.1022G>T	p.C341F	missense	0.8	0.007	0.004	-0.904	-1.51642	0.249	-0.401377	criteria provided, conflicting interpretations	Ambry Genetics;Biesecker Lab/Human Development Section,National Institutes of Health;Sharing Clinical Reports Project (SCRP);Breast Cancer Information Core (BIC) (BRCA2);Invitae	Likely benign;Uncertain significance;Benign;Uncertain significance;Likely benign	Nov 08, 2015;Jul 13, 2012;May 01, 2012;Nov 30, 1998;Jul 27, 2015	0	benign	BE	BE
BRCA2	NM_000059	c.10234A>G	p.I3412V	missense	0.34	0.004	9.477	-0.932	-1.34369	0.028	-0.751347	reviewed by expert panel	PreventionGenetics,PreventionGenetics;ITMI;Counsyl;Vantari Genetics;GeneDx;Laboratory of Genomics and Molecular Biology,A. C. Camargo Cancer Center;Emory Genetics Laboratory,Emory University;Ambry Genetics;Biesecker Lab/Human Development Section,National Institutes of Health;Michigan Medical Genetics Laboratories,University of Michigan;Illumina Clinical Services Laboratory,Illumina;Sharing Clinic…	Likely benign;not provided;Benign;Benign;Benign;Uncertain significance;Benign;Benign;Benign;Benign;Benign;Benign;Uncertain significance;Benign;Benign	-;Sep 19, 2013;Jan 02, 2014;Jan 06, 2016;Sep 04, 2013;-;Mar 19, 2015;Nov 19, 2014;Jul 13, 2012;Nov 03, 2014;Jun 14, 2016;Mar 14, 2011;Feb 05, 2013;Jan 12, 2015;Jun 14, 2016	0	benign	BE	BE
BRCA2	NM_000059	c.10240A>G	p.T3414A	missense	0.12	0.636	8.803	-0.9285	-0.726856	0.048	-0.645572	criteria provided, conflicting interpretations	Sharing Clinical Reports Project (SCRP);Ambry Genetics;GeneDx;Breast Cancer Information Core (BIC) (BRCA2);Counsyl	Likely benign;Uncertain significance;Likely benign;Uncertain significance;Uncertain significance	Jul 09, 2007;Feb 11, 2016;Sep 09, 2016;May 29, 2002;Oct 11, 2016	0	possibly damaging	BE	BE
BRCA2	NM_000059	c.10250A>G	p.Y3417C	missense	0	0.001	13.8	-0.8757	-1.62384	0.075	-0.732173	criteria provided, conflicting interpretations	Invitae;GeneDx	Uncertain significance;Likely benign	Feb 06, 2016;Feb 24, 2016	0	benign	BE	BE
BRCA2	NM_000059	c.1040A>C	p.Q347P	missense	0.27	0.012	2.44	-0.886	-0.567078	0.203	-0.297484	criteria provided, single submitter	Ambry Genetics	Likely benign	2014-12-22	0	benign	BE	BE
BRCA2	NM_000059	c.1040A>G	p.Q347R	missense	0.49	0.163	4.51	-0.864	-0.547422	0.217	-0.370975	criteria provided, conflicting interpretations	Emory Genetics Laboratory,Emory University;Invitae;Sharing Clinical Reports Project (SCRP);Ambry Genetics;GeneDx;Breast Cancer Information Core (BIC) (BRCA2)	Likely benign;Benign;Likely benign;Likely benign;Likely benign;Uncertain significance	Jan 08, 2015;Mar 10, 2016;May 22, 2008;Sep 29, 2015;Jun 10, 2016;Feb 20, 2004	0	benign	BE	BE
BRCA2	NM_000059	c.1096T>G	p.L366V	missense	0.13	0.534	9.047	-0.8087	-0.158847	0.184	-0.2857	criteria provided, conflicting interpretations	Invitae;GeneDx;Sharing Clinical Reports Project (SCRP);Ambry Genetics	Likely benign;Likely benign;Uncertain significance;Uncertain significance	Jan 07, 2016;Jul 07, 2016;May 01, 2012;Dec 05, 2015	0	possibly damaging	BE	BE
BRCA2	NM_000059	c.1114A>C	p.N372H	missense	0.35	0	6.228	-0.9508	-0.648037	0.041	-0.645937	reviewed by expert panel	Color Genomics, Inc.;Illumina Clinical Services Laboratory,Illumina;Ambry Genetics;Illumina Clinical Services Laboratory,Illumina;Michigan Medical Genetics Laboratories,University of Michigan;Emory Genetics Laboratory,Emory University;Evidence-based Network for the Interpretation of Germline Mutant Alleles (ENIGMA);Counsyl;OMIM;Biesecker Lab/Human Development Section,National Institutes of Health…	Benign;Benign;Benign;Benign;Benign;Benign;Benign;Benign;Uncertain significance;Benign;not provided;Benign;Uncertain significance	Nov 04, 2014;Jun 14, 2016;Nov 19, 2014;Jun 14, 2016;Nov 03, 2014;Oct 23, 2015;Jan 12, 2015;Jan 02, 2014;Feb 01, 2014;Jul 13, 2012;Sep 19, 2013;-;Jul 20, 2015	0	benign	BE	BE
BRCA2	NM_000059	c.1123C>T	p.P375S	missense	0.23	0.016	11.44	-0.891	-0.489724	0.211	-0.12621	reviewed by expert panel	Ambry Genetics;Evidence-based Network for the Interpretation of Germline Mutant Alleles (ENIGMA);Counsyl;Sharing Clinical Reports Project (SCRP);Invitae;GeneDx;Emory Genetics Laboratory,Emory University;Breast Cancer Information Core (BIC) (BRCA2)	Benign;Benign;Likely benign;Benign;Benign;Likely benign;Likely benign;Uncertain significance	Nov 19, 2014;Aug 10, 2015;Jul 21, 2014;May 01, 2012;Mar 28, 2016;May 05, 2016;Mar 25, 2015;May 29, 2002	0	benign	BE	BE
BRCA2	NM_000059	c.1124C>T	p.P375L	missense	0.11	0.005	12.27	-0.8989	-0.841299	0.174	-0.384844	criteria provided, conflicting interpretations	Invitae;Breast Cancer Information Core (BIC) (BRCA2);Sharing Clinical Reports Project (SCRP);Ambry Genetics	Likely benign;Uncertain significance;Likely benign;Likely benign	Jul 31, 2015;May 29, 2002;Jul 21, 2010;Jul 16, 2015	0	benign	BE	BE
BRCA2	NM_000059	c.1141G>A	p.D381N	missense	0.09	0.032	14.02	-0.9122	-0.731774	0.111	-0.47418	criteria provided, multiple submitters, no conflicts	Invitae;Sharing Clinical Reports Project (SCRP);Ambry Genetics;GeneDx	Likely benign;Likely benign;Likely benign;Likely benign	Oct 21, 2015;Apr 24, 2012;Sep 08, 2015;May 31, 2016	0	benign	BE	BE
BRCA2	NM_000059	c.1144A>C	p.K382Q	missense	0.18	0.079	14.01	-0.9273	-0.789787	0.237	-0.385399	criteria provided, conflicting interpretations	Genetics Diagnostic Laboratory,Children's Hospital of Eastern Ontario;Invitae;Ambry Genetics;Sharing Clinical Reports Project (SCRP)	Uncertain significance;Uncertain significance;Likely benign;Likely benign	Aug 27, 2012;Mar 10, 2016;Dec 10, 2015;Apr 03, 2014	0	benign	BE	BE
BRCA2	NM_000059	c.1151C>T	p.S384F	missense	0.22	0.841	11.72	-0.8725	0.0402276	0.228	-0.0619905	reviewed by expert panel	Breast Cancer Information Core (BIC) (BRCA2);Ambry Genetics;Biesecker Lab/Human Development Section,National Institutes of Health;Genetics Diagnostic Laboratory,Children's Hospital of Eastern Ontario;ITMI;GeneDx;CSER_CC_NCGL University of Washington Medical Center;Illumina Clinical Services Laboratory,Illumina;Evidence-based Network for the Interpretation of Germline Mutant Alleles (ENIGMA);Couns…	Benign;Benign;Likely benign;Likely benign;not provided;Likely benign;Uncertain significance;Likely benign;Benign;Likely benign;Benign;Likely benign	May 29, 2002;Nov 19, 2014;Jul 13, 2012;Jan 21, 2015;Sep 19, 2013;Nov 21, 2016;Jun 01, 2014;Jun 14, 2016;Aug 10, 2015;Jan 02, 2014;Mar 19, 2016;Apr 21, 2016	0	possibly damaging	BE	BE
BRCA2	NM_000059	c.1166C>A	p.P389Q	missense	0.38	0.026	0.144	-0.9099	-1.21165	0.226	-0.420372	criteria provided, multiple submitters, no conflicts	Illumina Clinical Services Laboratory,Illumina;Illumina Clinical Services Laboratory,Illumina;Sharing Clinical Reports Project (SCRP);Invitae;Ambry Genetics	Likely benign;Likely benign;Benign;Benign;Likely benign	Jun 14, 2016;Jun 14, 2016;May 01, 2012;Nov 19, 2015;Jun 07, 2015	0	benign	BE	BE
BRCA2	NM_000059	c.1166C>T	p.P389L	missense	0.89	0.003	3.866	-0.9154	-1.37768	0.232	-0.408341	criteria provided, conflicting interpretations	Invitae;Sharing Clinical Reports Project (SCRP)	Uncertain significance;Benign	Feb 25, 2016;May 31, 2012	0	benign	BE	BE
BRCA2	NM_000059	c.11G>A	p.G4E	missense	1	0.056	13.19	-0.9418	-0.39357	0.091	-0.472564	criteria provided, single submitter	Ambry Genetics	Likely benign	2016-01-29	0	benign	BE	BE
BRCA2	NM_000059	c.1225G>A	p.E409K	missense	0.06	0.011	9.882	-0.9411	-0.540426	0.186	-0.313395	criteria provided, conflicting interpretations	Invitae;Breast Cancer Information Core (BIC) (BRCA2);Ambry Genetics	Uncertain significance;Uncertain significance;Likely benign	Feb 19, 2016;Feb 20, 2004;Sep 18, 2015	0	benign	BE	BE
BRCA2	NM_000059	c.122C>T	p.P41L	missense	0.49	0.092	6.07	-0.9238	-0.900457	0.095	-0.602545	criteria provided, single submitter	Ambry Genetics	Benign	2014-11-19	0	benign	BE	BE
BRCA2	NM_000059	c.1247T>G	p.I416S	missense	0.13	0.003	6.297	-0.9409	-0.995237	0.143	-0.379469	criteria provided, conflicting interpretations	Ambry Genetics;Invitae;Sharing Clinical Reports Project (SCRP);GeneDx;Breast Cancer Information Core (BIC) (BRCA2)	Benign;not provided;Benign;Likely benign;Uncertain significance	Apr 27, 2015;Feb 01, 2013;Jul 31, 2012;Apr 10, 2015;Oct 29, 2001	0	benign	BE	BE
BRCA2	NM_000059	c.125A>G	p.Y42C	missense	0.12	0.028	4.474	-0.7612	-0.980824	0.089	-0.525878	reviewed by expert panel	Genetics Diagnostic Laboratory,Children's Hospital of Eastern Ontario;Emory Genetics Laboratory,Emory University;Evidence-based Network for the Interpretation of Germline Mutant Alleles (ENIGMA);Pathway Genomics;Michigan Medical Genetics Laboratories,University of Michigan;GeneDx;ITMI;Counsyl;Biesecker Lab/Human Development Section,National Institutes of Health;Sharing Clinical Reports Project (S…	Benign;Likely benign;Benign;Benign;Benign;Benign;not provided;Benign;Uncertain significance;Benign;Benign;Likely benign;not provided;Benign	Feb 19, 2016;May 19, 2015;Aug 10, 2015;Oct 30, 2014;Nov 03, 2014;Oct 28, 2013;Sep 19, 2013;May 24, 2016;Jul 13, 2012;May 01, 2012;-;Jun 14, 2016;-;Nov 19, 2014	0	benign	BE	BE
BRCA2	NM_000059	c.1385A>G	p.E462G	missense	0.06	0.738	8.925	-0.9834	0.00724081	0.129	-0.350758	reviewed by expert panel	Genetics Diagnostic Laboratory,Children's Hospital of Eastern Ontario;Vantari Genetics;Counsyl;Ambry Genetics;GeneDx;Invitae;Sharing Clinical Reports Project (SCRP);PreventionGenetics,PreventionGenetics;Breast Cancer Information Core (BIC) (BRCA2);Emory Genetics Laboratory,Emory University;Evidence-based Network for the Interpretation of Germline Mutant Alleles (ENIGMA)	Uncertain significance;Benign;Likely benign;Benign;Likely benign;Benign;Benign;Likely benign;Uncertain significance;Benign;Benign	Jan 13, 2015;Jan 06, 2016;Jul 10, 2014;Nov 19, 2014;Sep 17, 2014;Mar 06, 2016;Sep 07, 2006;-;May 29, 2002;Oct 13, 2014;Aug 10, 2015	0	possibly damaging	BE	BE
BRCA2	NM_000059	c.1447G>C	p.A483P	missense	0.31	0.002	8.942	-0.9171	-0.809564	0.221	-0.349655	criteria provided, conflicting interpretations	Sharing Clinical Reports Project (SCRP);Ambry Genetics;Invitae;Breast Cancer Information Core (BIC) (BRCA2)	Uncertain significance;Likely benign;not provided;Uncertain significance	Jan 21, 2010;Feb 29, 2016;Feb 01, 2013;Dec 23, 2003	0	benign	BE	BE
BRCA2	NM_000059	c.1460C>A	p.A487E	missense	0.08	0.216	6.925	-0.8475	-0.653916	0.193	-0.350333	criteria provided, conflicting interpretations	Counsyl;Breast Cancer Information Core (BIC) (BRCA2);Sharing Clinical Reports Project (SCRP);Invitae;GeneDx;Ambry Genetics	Likely benign;Uncertain significance;Benign;Benign;Likely benign;Benign	Aug 12, 2014;May 29, 2002;Mar 03, 2011;Mar 14, 2016;Sep 21, 2014;Nov 19, 2014	0	benign	BE	BE
BRCA2	NM_000059	c.1472C>G	p.T491S	missense	0.59	0.003	1.837	-0.9062	-1.40225	0.257	-0.521425	criteria provided, conflicting interpretations	GeneDx;Sharing Clinical Reports Project (SCRP)	Uncertain significance;Likely benign	Nov 10, 2015;Mar 11, 2010	0	benign	BE	BE
BRCA2	NM_000059	c.1504A>C	p.K502Q	missense	0.13	0.024	11.71	-0.915	-0.662514	0.163	-0.364572	criteria provided, conflicting interpretations	Breast Cancer Information Core (BIC) (BRCA2);Ambry Genetics;GeneDx	Benign;Likely benign;Uncertain significance	Dec 17, 2010;Jun 01, 2015;Jul 26, 2014	0	benign	BE	BE
BRCA2	NM_000059	c.1513A>G	p.I505V	missense	0.42	0.005	8.218	-0.9672	-1.08311	0.195	-0.451376	criteria provided, single submitter	Ambry Genetics;Sharing Clinical Reports Project (SCRP)	Likely benign;Likely benign	Jul 13, 2015;Apr 17, 2012	0	benign	BE	BE
BRCA2	NM_000059	c.1514T>C	p.I505T	missense	0.1	0.115	5.257	-0.86	-0.229595	0.216	-0.047022	criteria provided, multiple submitters, no conflicts	Biesecker Lab/Human Development Section,National Institutes of Health;Ambry Genetics;Genetics Diagnostic Laboratory,Children's Hospital of Eastern Ontario;PreventionGenetics,PreventionGenetics;Michigan Medical Genetics Laboratories,University of Michigan;Institute for Biomarker Research,Medical Diagnostic Laboratories, L.L.C.;Illumina Clinical Services Laboratory,Illumina;Invitae;Counsyl;Breast C…	Likely benign;Benign;Likely benign;Likely benign;Likely benign;Likely benign;Likely benign;Benign;Likely benign;Benign;Likely benign;Likely benign;Benign;Likely benign	Jul 13, 2012;Nov 19, 2014;Jul 08, 2015;-;Apr 21, 2016;Apr 25, 2016;Jun 14, 2016;Mar 29, 2016;Feb 17, 2014;May 29, 2002;Jun 01, 2014;Jun 14, 2016;May 01, 2012;Nov 08, 2016	0	benign	BE	BE
BRCA2	NM_000059	c.1538A>G	p.K513R	missense	0.03	0.023	10.08	-0.8764	-0.471504	0.191	-0.302793	reviewed by expert panel	Breast Cancer Information Core (BIC) (BRCA2);Evidence-based Network for the Interpretation of Germline Mutant Alleles (ENIGMA);GeneDx;Counsyl;Ambry Genetics;Invitae;Genetics Diagnostic Laboratory,Children's Hospital of Eastern Ontario	Uncertain significance;Benign;Likely benign;Benign;Benign;Uncertain significance;Uncertain significance	Oct 19, 2011;Aug 10, 2015;Oct 31, 2015;Jul 27, 2016;Nov 19, 2014;Dec 25, 2015;Jun 10, 2013	0	benign	BE	BE
BRCA2	NM_000059	c.1544C>T	p.T515I	missense	0.18	0.033	11.58	-0.9163	-0.657254	0.179	-0.305714	criteria provided, single submitter	Ambry Genetics	Likely benign	2014-06-24	0	benign	BE	BE
BRCA2	NM_000059	c.1564G>C	p.G522R	missense	0.43	0.174	9.836	-0.8987	-0.615299	0.254	-0.349334	criteria provided, conflicting interpretations	Invitae;GeneDx;Biesecker Lab/Human Development Section,National Institutes of Health;Ambry Genetics;Breast Cancer Information Core (BIC) (BRCA2);Sharing Clinical Reports Project (SCRP)	Uncertain significance;Likely benign;Uncertain significance;Likely benign;Uncertain significance;Uncertain significance	Mar 29, 2016;Jun 23, 2015;Jul 13, 2012;Aug 08, 2015;May 29, 2002;Oct 01, 2010	0	benign	BE	BE
BRCA2	NM_000059	c.1568A>G	p.H523R	missense	0.36	0.001	3.576	-0.9221	-1.39264	0.319	-0.344571	criteria provided, conflicting interpretations	Sharing Clinical Reports Project (SCRP);GeneDx;Laboratory of Molecular Diagnosis of Cancer,West China Hospital, Sichuan University;Ambry Genetics;Invitae	Likely benign;Likely benign;Uncertain significance;Likely benign;Likely benign	May 01, 2012;May 06, 2016;Nov 01, 2015;Dec 01, 2015;Feb 25, 2016	0	benign	BE	BE
BRCA2	NM_000059	c.1631C>T	p.T544I	missense	0.3	0.014	1.939	-0.9103	-0.559826	0.188	-0.356323	criteria provided, conflicting interpretations	Breast Cancer Information Core (BIC) (BRCA2);Invitae;Ambry Genetics;Counsyl;GeneDx;Sharing Clinical Reports Project (SCRP)	Uncertain significance;not provided;Likely benign;Uncertain significance;Likely benign;Likely benign	Apr 12, 1999;Feb 01, 2013;Dec 05, 2015;Feb 25, 2016;Jul 07, 2016;May 01, 2012	0	benign	BE	BE
BRCA2	NM_000059	c.1662T>G	p.C554W	missense	0	0.72	9.734	-0.9882	-0.116643	0.212	-0.0382605	reviewed by expert panel	Sharing Clinical Reports Project (SCRP);Evidence-based Network for the Interpretation of Germline Mutant Alleles (ENIGMA);Genetics Diagnostic Laboratory,Children's Hospital of Eastern Ontario;CSER_CC_NCGL University of Washington Medical Center;GeneDx;Ambry Genetics;Breast Cancer Information Core (BIC) (BRCA2);Invitae	Benign;Benign;Uncertain significance;Likely benign;Likely benign;Benign;Uncertain significance;Likely benign	May 01, 2012;Aug 10, 2015;Oct 07, 2015;Jun 01, 2014;Apr 25, 2014;Nov 19, 2014;Feb 20, 2004;May 07, 2015	0	possibly damaging	BE	BE
BRCA2	NM_000059	c.167A>C	p.N56T	missense	0.71	0	0.004	-0.9199	-1.5356	0.043	-0.66185	reviewed by expert panel	Breast Cancer Information Core (BIC) (BRCA2);Sharing Clinical Reports Project (SCRP);Invitae;GeneDx;Ambry Genetics;Evidence-based Network for the Interpretation of Germline Mutant Alleles (ENIGMA)	Uncertain significance;Likely benign;Likely benign;Likely benign;Benign;Benign	May 29, 2002;Feb 09, 2011;Mar 17, 2016;Jun 07, 2016;Nov 19, 2014;Aug 10, 2015	0	benign	BE	BE
BRCA2	NM_000059	c.1744A>C	p.T582P	missense	0.26	0.641	12.52	-0.8948	0.220277	0.252	-0.0400113	reviewed by expert panel	Ambry Genetics;Invitae;Breast Cancer Information Core (BIC) (BRCA2);Sharing Clinical Reports Project (SCRP);Evidence-based Network for the Interpretation of Germline Mutant Alleles (ENIGMA)	Benign;Benign;Uncertain significance;Benign;Benign	Nov 19, 2014;Mar 03, 2016;Feb 20, 2004;Aug 01, 2009;Aug 10, 2015	0	possibly damaging	BE	BE
BRCA2	NM_000059	c.1744A>G	p.T582A	missense	0.6	0.112	11.33	-0.9702	-0.0784567	0.135	-0.288489	criteria provided, conflicting interpretations	Invitae;Counsyl;GeneDx;Ambry Genetics;Breast Cancer Information Core (BIC) (BRCA2)	not provided;Uncertain significance;Uncertain significance;Benign;Uncertain significance	Feb 01, 2013;Jan 27, 2016;Oct 02, 2014;Nov 19, 2014;May 29, 2002	0	benign	BE	BE
BRCA2	NM_000059	c.175C>G	p.P59A	missense	0.18	0.194	11.77	-0.877	-0.336426	0.154	-0.349772	criteria provided, conflicting interpretations	Genetics Diagnostic Laboratory,Children's Hospital of Eastern Ontario;Invitae;GeneDx;Ambry Genetics;Breast Cancer Information Core (BIC) (BRCA2);Sharing Clinical Reports Project (SCRP);ITMI;Emory Genetics Laboratory,Emory University	Uncertain significance;Benign;Likely benign;Benign;Uncertain significance;Likely benign;not provided;Uncertain significance	Nov 20, 2013;Mar 03, 2016;Dec 15, 2016;Jul 21, 2014;Feb 20, 2004;Oct 22, 2009;Sep 19, 2013;Nov 06, 2014	0	benign	BE	BE
BRCA2	NM_000059	c.1762A>G	p.N588D	missense	0	0.045	16.79	-0.8433	0.0393299	0.136	-0.378288	criteria provided, multiple submitters, no conflicts	Counsyl;Sharing Clinical Reports Project (SCRP);GeneDx;Ambry Genetics	Likely benign;Likely benign;Likely benign;Likely benign	Jan 22, 2016;May 01, 2012;Oct 25, 2016;Dec 11, 2015	0	benign	BE	BE
BRCA2	NM_000059	c.1769T>G	p.F590C	missense	0	0.999	19.56	-1.1953	0.704948	0.218	-0.00613712	criteria provided, conflicting interpretations	Ambry Genetics;Breast Cancer Information Core (BIC) (BRCA2);Counsyl;Sharing Clinical Reports Project (SCRP);Invitae	Uncertain significance;Uncertain significance;Uncertain significance;Benign;not provided	Dec 23, 2015;May 29, 2002;Dec 11, 2015;May 01, 2012;Feb 01, 2013	0	probably damaging	BE	BE
BRCA2	NM_000059	c.1786G>C	p.D596H	missense	0.02	0.87	16.75	-1.0173	0.334238	0.217	-0.0461544	criteria provided, multiple submitters, no conflicts	Illumina Clinical Services Laboratory,Illumina;Genetics Diagnostic Laboratory,Children's Hospital of Eastern Ontario;CSER_CC_NCGL University of Washington Medical Center;Counsyl;Ambry Genetics;Sharing Clinical Reports Project (SCRP);Illumina Clinical Services Laboratory,Illumina;ITMI;GeneDx;Michigan Medical Genetics Laboratories,University of Michigan;Breast Cancer Information Core (BIC) (BRCA2);…	Likely benign;Benign;Likely benign;Likely benign;Benign;Benign;Likely benign;not provided;Benign;Benign;not provided;Benign;Likely benign	Jun 14, 2016;May 09, 2014;Jun 01, 2014;Jan 02, 2014;Nov 19, 2014;May 01, 2012;Jun 14, 2016;Sep 19, 2013;Feb 19, 2015;Nov 03, 2014;-;Mar 12, 2016;Apr 23, 2015	0	possibly damaging	BE	BE
BRCA2	NM_000059	c.1792A>G	p.T598A	missense	0.75	0.002	8.66	-0.9029	-1.17937	0.236	-0.301686	criteria provided, conflicting interpretations	Counsyl;Genetics Diagnostic Laboratory,Children's Hospital of Eastern Ontario;Michigan Medical Genetics Laboratories,University of Michigan;Ambry Genetics;ITMI;Breast Cancer Information Core (BIC) (BRCA2);GeneDx;Invitae;CSER_CC_NCGL University of Washington Medical Center;Biesecker Lab/Human Development Section,National Institutes of Health;Illumina Clinical Services Laboratory,Illumina;Emory Gen…	Likely benign;Benign;Benign;Benign;not provided;not provided;Benign;Benign;Likely benign;Uncertain significance;Likely benign;Benign	Feb 19, 2014;Sep 05, 2014;Nov 03, 2014;Nov 19, 2014;Sep 19, 2013;-;Jan 22, 2014;Mar 28, 2016;Jun 01, 2014;Jul 13, 2012;Jun 14, 2016;Jan 16, 2015	0	benign	BE	BE
BRCA2	NM_000059	c.1798T>C	p.Y600H	missense	0.28	0.01	14.8	-0.9206	-0.772394	0.11	-0.461563	criteria provided, conflicting interpretations	Ambry Genetics;ITMI;Genetics Diagnostic Laboratory,Children's Hospital of Eastern Ontario;GeneDx;Illumina Clinical Services Laboratory,Illumina;Emory Genetics Laboratory,Emory University;Illumina Clinical Services Laboratory,Illumina;Breast Cancer Information Core (BIC) (BRCA2);Invitae	Benign;not provided;Uncertain significance;Likely benign;Likely benign;Benign;Likely benign;Uncertain significance;Benign	Nov 19, 2014;Sep 19, 2013;Jan 05, 2015;Dec 03, 2015;Jun 14, 2016;Nov 04, 2014;Jun 14, 2016;Oct 29, 2001;Mar 29, 2016	0	benign	BE	BE
BRCA2	NM_000059	c.1799A>G	p.Y600C	missense	0.02	0.01	11.26	-0.8988	-0.808106	0.218	-0.338355	no assertion criteria provided	Sharing Clinical Reports Project (SCRP)	Pathogenic	2008-02-15	1	benign	BE	BE
BRCA2	NM_000059	c.179A>G	p.N60S	missense	0.06	0.091	13.13	-0.9106	-0.416944	0.112	-0.455833	criteria provided, conflicting interpretations	Invitae;Breast Cancer Information Core (BIC) (BRCA2);Ambry Genetics;GeneDx;Counsyl;Genetics Diagnostic Laboratory,Children's Hospital of Eastern Ontario;Sharing Clinical Reports Project (SCRP)	Likely benign;Uncertain significance;Likely benign;Likely benign;Uncertain significance;Uncertain significance;Benign	Feb 17, 2016;Apr 12, 1999;Jul 16, 2015;Jun 15, 2016;Dec 13, 2015;Mar 06, 2014;Jan 22, 2009	0	benign	BE	BE
BRCA2	NM_000059	c.1804G>A	p.G602R	missense	0.07	0.071	13.66	-1.0011	-0.0681298	0.165	-0.276007	reviewed by expert panel	Counsyl;Sharing Clinical Reports Project (SCRP);Genetics Diagnostic Laboratory,Children's Hospital of Eastern Ontario;Invitae;Evidence-based Network for the Interpretation of Germline Mutant Alleles (ENIGMA);GeneDx;Breast Cancer Information Core (BIC) (BRCA2);Ambry Genetics	Benign;Benign;Uncertain significance;Benign;Benign;Likely benign;Uncertain significance;Benign	May 03, 2016;Jan 15, 2010;Sep 16, 2014;Feb 12, 2016;Aug 10, 2015;Oct 04, 2016;Feb 20, 2004;Nov 19, 2014	0	benign	BE	BE
BRCA2	NM_000059	c.1810A>G	p.K604E	missense	0.04	0.028	14.02	-0.9706	-0.204219	0.166	-0.270498	criteria provided, conflicting interpretations	Counsyl;Invitae;Ambry Genetics;Sharing Clinical Reports Project (SCRP);Breast Cancer Information Core (BIC) (BRCA2)	Uncertain significance;Likely benign;Benign;Benign;Uncertain significance	Jul 26, 2016;Dec 19, 2015;Nov 19, 2014;Nov 18, 2009;Feb 20, 2004	0	benign	BE	BE
BRCA2	NM_000059	c.1814T>C	p.I605T	missense	0.54	0.005	6.58	-0.9231	-0.914595	0.256	-0.417234	criteria provided, conflicting interpretations	Sharing Clinical Reports Project (SCRP);GeneDx;Counsyl;Ambry Genetics;Breast Cancer Information Core (BIC) (BRCA2)	Benign;Likely benign;Uncertain significance;Likely benign;Uncertain significance	Oct 06, 2010;Mar 15, 2016;Mar 31, 2016;Jul 02, 2015;Dec 23, 2003	0	benign	BE	BE
BRCA2	NM_000059	c.1820A>C	p.K607T	missense	0.25	0.123	11.36	-0.8627	-0.50054	0.12	-0.470336	criteria provided, conflicting interpretations	Ambry Genetics;Sharing Clinical Reports Project (SCRP);Invitae;Breast Cancer Information Core (BIC) (BRCA2)	Likely benign;Benign;not provided;Uncertain significance	Oct 29, 2015;May 01, 2012;Feb 01, 2013;Jun 20, 2002	0	benign	BE	BE
BRCA2	NM_000059	c.1865C>T	p.A622V	missense	0.29	0.064	10.35	-0.9255	-0.268738	0.159	-0.30967	criteria provided, conflicting interpretations	Ambry Genetics;Breast Cancer Information Core (BIC) (BRCA2);Sharing Clinical Reports Project (SCRP);Invitae	Likely benign;Uncertain significance;Likely benign;Uncertain significance	Aug 10, 2015;Oct 29, 2001;Jun 19, 2009;Dec 22, 2015	0	benign	BE	BE
BRCA2	NM_000059	c.1889C>T	p.T630I	missense	0.25	0.014	11.28	-0.9245	-0.706532	0.161	-0.473765	reviewed by expert panel	Genetic Services Laboratory, University of Chicago;Evidence-based Network for the Interpretation of Germline Mutant Alleles (ENIGMA);Biesecker Lab/Human Development Section,National Institutes of Health;Sharing Clinical Reports Project (SCRP);Counsyl;Breast Cancer Information Core (BIC) (BRCA2);Invitae;GeneDx;Ambry Genetics	Likely benign;Benign;Uncertain significance;Uncertain significance;Likely benign;Uncertain significance;Benign;Likely benign;Benign	Jul 17, 2015;Aug 10, 2015;Jul 13, 2012;Dec 19, 2006;Sep 19, 2014;May 29, 2002;Feb 23, 2016;Jan 15, 2016;Nov 19, 2014	0	benign	BE	BE
BRCA2	NM_000059	c.1964C>G	p.P655R	missense	0.47	0.125	8.835	-0.8896	-0.499842	0.15	-0.418571	reviewed by expert panel	Division of Genomic Diagnostics,The Children's Hospital of Philadelphia;Evidence-based Network for the Interpretation of Germline Mutant Alleles (ENIGMA);Emory Genetics Laboratory,Emory University;GeneDx;Ambry Genetics;Breast Cancer Information Core (BIC) (BRCA2);Biesecker Lab/Human Development Section,National Institutes of Health;Invitae;Genetics Diagnostic Laboratory,Children's Hospital of Eas…	Likely benign;Benign;Likely benign;Benign;Benign;Uncertain significance;Uncertain significance;Benign;Uncertain significance;Likely benign;Likely benign	Sep 17, 2015;Aug 10, 2015;Nov 07, 2014;Oct 03, 2013;Nov 19, 2014;May 29, 2002;Jul 13, 2012;Mar 27, 2016;Apr 08, 2013;Jun 14, 2016;Jan 02, 2014	0	benign	BE	BE
BRCA2	NM_000059	c.2125C>G	p.L709V	missense	0.35	0.003	5.983	-1.0403	-1.23363	0.122	-0.430427	criteria provided, conflicting interpretations	Ambry Genetics;Invitae;GeneDx;Breast Cancer Information Core (BIC) (BRCA2)	Likely benign;not provided;Uncertain significance;Uncertain significance	Nov 25, 2015;Feb 01, 2013;Nov 13, 2015;May 29, 2002	0	benign	BE	BE
BRCA2	NM_000059	c.2138A>T	p.Q713L	missense	0.03	0.055	7.499	-0.8494	-0.63889	0.274	-0.257395	criteria provided, conflicting interpretations	GeneDx;CSER_CC_NCGL University of Washington Medical Center;Pathway Genomics;Ambry Genetics;Michigan Medical Genetics Laboratories,University of Michigan;Sharing Clinical Reports Project (SCRP);ITMI;Breast Cancer Information Core (BIC) (BRCA2);Invitae	Likely benign;Uncertain significance;Likely benign;Likely benign;Likely benign;Uncertain significance;not provided;Uncertain significance;Benign	Jun 09, 2016;Jun 01, 2014;Dec 11, 2014;Aug 25, 2015;Nov 03, 2014;Mar 24, 2008;Sep 19, 2013;May 29, 2002;Mar 29, 2016	0	benign	BE	BE
BRCA2	NM_000059	c.2233A>G	p.K745E	missense	1	0	0	-0.9608	-1.53035	0.12	-0.447723	criteria provided, conflicting interpretations	GeneDx;Counsyl;Ambry Genetics;Invitae	Likely benign;Uncertain significance;Likely benign;Uncertain significance	May 20, 2016;Apr 15, 2016;Aug 14, 2015;Dec 08, 2015	0	benign	BE	BE
BRCA2	NM_000059	c.223G>C	p.A75P	missense	0	0.988	24.7	-1.0943	0.737442	0.324	0.01377	reviewed by expert panel	Michigan Medical Genetics Laboratories,University of Michigan;Evidence-based Network for the Interpretation of Germline Mutant Alleles (ENIGMA);ITMI;Breast Cancer Information Core (BIC) (BRCA2);Ambry Genetics;Invitae;GeneDx;CSER_CC_NCGL University of Washington Medical Center;Sharing Clinical Reports Project (SCRP);Genetics Diagnostic Laboratory,Children's Hospital of Eastern Ontario	Benign;Benign;not provided;Uncertain significance;Benign;Benign;Benign;Likely benign;Benign;Uncertain significance	Nov 03, 2014;Aug 10, 2015;Sep 19, 2013;May 29, 2002;Nov 19, 2014;Feb 29, 2016;Oct 14, 2013;Jun 01, 2014;May 01, 2012;Jul 21, 2015	0	probably damaging	BE	BE
BRCA2	NM_000059	c.2320A>G	p.T774A	missense	0.57	0	0.74	-1.0548	-1.81191	0.159	-0.437962	criteria provided, conflicting interpretations	Ambry Genetics;Invitae;Breast Cancer Information Core (BIC) (BRCA2);Sharing Clinical Reports Project (SCRP);Counsyl;ITMI;GeneDx;Michigan Medical Genetics Laboratories,University of Michigan	Benign;Benign;Uncertain significance;Benign;Uncertain significance;not provided;Likely benign;Likely benign	Nov 19, 2014;Feb 09, 2016;May 29, 2002;Nov 19, 2009;Feb 12, 2016;Sep 19, 2013;Nov 01, 2016;Apr 21, 2016	0	benign	BE	BE
BRCA2	NM_000059	c.232C>T	p.P78S	missense	0	0.999	24.6	-1.1729	0.774208	0.297	-0.150834	criteria provided, conflicting interpretations	Sharing Clinical Reports Project (SCRP);Ambry Genetics	Likely benign;Uncertain significance	May 30, 2012;Nov 04, 2014	0	probably damaging	BE	BE
BRCA2	NM_000059	c.2332G>A	p.V778I	missense	0.45	0.002	3.838	-1.0666	-1.44357	0.154	-0.393283	criteria provided, conflicting interpretations	Sharing Clinical Reports Project (SCRP);GeneDx;Ambry Genetics;Quest Diagnostics Nichols Institute San Juan Capistrano;Invitae	Uncertain significance;Likely benign;Likely benign;Uncertain significance;Uncertain significance	Nov 16, 2011;Oct 17, 2013;Aug 08, 2014;Jun 08, 2016;Feb 17, 2016	0	benign	BE	BE
BRCA2	NM_000059	c.2348T>G	p.V783G	missense	0.13	0.005	7.956	-0.8888	-1.11372	0.266	-0.294476	criteria provided, conflicting interpretations	Ambry Genetics;Counsyl;Sharing Clinical Reports Project (SCRP)	Uncertain significance;Uncertain significance;Likely benign	Dec 12, 2014;Dec 13, 2015;Jun 01, 2013	0	benign	BE	BE
BRCA2	NM_000059	c.2350A>G	p.M784V	missense	1	0	0	-0.9239	-1.85967	0.202	-0.439689	reviewed by expert panel	Counsyl;Illumina Clinical Services Laboratory,Illumina;Ambry Genetics;GeneDx;Sharing Clinical Reports Project (SCRP);Evidence-based Network for the Interpretation of Germline Mutant Alleles (ENIGMA);Laboratory of Genomics and Molecular Biology,A. C. Camargo Cancer Center;Illumina Clinical Services Laboratory,Illumina;Invitae;ITMI;Biesecker Lab/Human Development Section,National Institutes of Heal…	Benign;Likely benign;Benign;Benign;Benign;Benign;Uncertain significance;Likely benign;Benign;not provided;Benign;Uncertain significance	Oct 16, 2014;Jun 14, 2016;Nov 19, 2014;Oct 03, 2013;Mar 10, 2011;Jan 12, 2015;-;Jun 14, 2016;Mar 01, 2016;Sep 19, 2013;Jul 13, 2012;May 29, 2002	0	benign	BE	BE
BRCA2	NM_000059	c.2416G>C	p.D806H	missense	0.21	0.359	8.777	-0.919	-0.578989	0.289	-0.294593	reviewed by expert panel	Evidence-based Network for the Interpretation of Germline Mutant Alleles (ENIGMA);Ambry Genetics;Invitae;Breast Cancer Information Core (BIC) (BRCA2);Counsyl;GeneDx;Sharing Clinical Reports Project (SCRP)	Benign;Benign;Likely benign;Uncertain significance;Likely benign;Likely benign;Benign	Aug 10, 2015;Nov 19, 2014;Nov 05, 2015;May 29, 2002;Jul 30, 2014;Jul 03, 2016;Nov 29, 2011	0	benign	BE	BE
BRCA2	NM_000059	c.241T>A	p.F81I	missense	0	0.999	26.3	-1.2076	0.71574	0.307	-0.0911433	criteria provided, conflicting interpretations	Invitae;GeneDx;Sharing Clinical Reports Project (SCRP);Ambry Genetics;Breast Cancer Information Core (BIC) (BRCA2)	not provided;Uncertain significance;Benign;Likely benign;Uncertain significance	Feb 01, 2013;Jan 08, 2016;Jun 04, 2010;Apr 13, 2015;Feb 20, 2004	0	probably damaging	BE	BE
BRCA2	NM_000059	c.2429C>T	p.T810I	missense	0.22	0.004	3.44	-1.0513	-1.08577	0.206	-0.322925	criteria provided, conflicting interpretations	Breast Cancer Information Core (BIC) (BRCA2);Ambry Genetics;GeneDx;Invitae	Uncertain significance;Likely benign;Likely benign;not provided	Feb 20, 2004;Sep 13, 2015;Mar 09, 2016;Feb 01, 2013	0	benign	BE	BE
BRCA2	NM_000059	c.2459A>G	p.D820G	missense	0.32	0.004	7.161	-0.9807	-0.609687	0.262	-0.290026	criteria provided, conflicting interpretations	Sharing Clinical Reports Project (SCRP);Breast Cancer Information Core (BIC) (BRCA2);Ambry Genetics;Counsyl;Invitae	Likely benign;Uncertain significance;Likely benign;Uncertain significance;Uncertain significance	Apr 08, 2011;Feb 16, 2001;Nov 30, 2015;Jun 15, 2016;Mar 05, 2016	0	benign	BE	BE
BRCA2	NM_000059	c.2572A>G	p.R858G	missense	0.27	0.007	1.813	-1.0048	-1.17487	0.164	-0.485919	criteria provided, multiple submitters, no conflicts	GeneDx;Sharing Clinical Reports Project (SCRP);Ambry Genetics	Likely benign;Likely benign;Likely benign	Jan 06, 2014;Apr 06, 2010;Jan 22, 2016	0	benign	BE	BE
BRCA2	NM_000059	c.2589T>A	p.N863K	missense	0.37	0	6.079	-1.0658	-1.53675	0.05	-0.558523	criteria provided, conflicting interpretations	Breast Cancer Information Core (BIC) (BRCA2);Invitae;Sharing Clinical Reports Project (SCRP);Ambry Genetics	Uncertain significance;not provided;Benign;Benign	Feb 20, 2004;Feb 01, 2013;Mar 28, 2012;Nov 19, 2014	0	benign	BE	BE
BRCA2	NM_000059	c.2680G>A	p.V894I	missense	0.52	0.001	1.628	-1.017	-1.00075	0.06	-0.511132	reviewed by expert panel	GeneDx;Invitae;Breast Cancer Information Core (BIC) (BRCA2);Ambry Genetics;Counsyl;Evidence-based Network for the Interpretation of Germline Mutant Alleles (ENIGMA);Department of Medical Genetics,University Hospital of North Norway;Sharing Clinical Reports Project (SCRP)	Likely benign;Benign;Uncertain significance;Benign;Benign;Benign;Likely benign;Benign	Oct 21, 2016;Mar 27, 2016;May 29, 2002;Nov 19, 2014;May 13, 2014;Aug 10, 2015;May 01, 2016;Nov 21, 2012	0	benign	BE	BE
BRCA2	NM_000059	c.2698A>G	p.N900D	missense	0.63	0.105	5.688	-1.0668	-0.747968	0.059	-0.499773	criteria provided, conflicting interpretations	Ambry Genetics;Counsyl;Breast Cancer Information Core (BIC) (BRCA2);Invitae	Likely benign;Uncertain significance;Uncertain significance;Uncertain significance	Oct 10, 2015;Jun 14, 2016;Dec 23, 2003;Jun 23, 2015	0	benign	BE	BE
BRCA2	NM_000059	c.2716A>G	p.T906A	missense	0.11	0.009	13.11	-1.0017	-1.12645	0.134	-0.419976	criteria provided, conflicting interpretations	GeneDx;Ambry Genetics;Sharing Clinical Reports Project (SCRP);Invitae;Breast Cancer Information Core (BIC) (BRCA2);Genetics Diagnostic Laboratory,Children's Hospital of Eastern Ontario	Likely benign;Likely benign;Benign;Likely benign;Uncertain significance;Likely benign	Sep 16, 2015;Apr 21, 2015;Jun 22, 2012;Sep 04, 2015;May 29, 2002;Sep 20, 2015	0	benign	BE	BE
BRCA2	NM_000059	c.2771A>T	p.N924I	missense	0.01	0.694	17.08	-0.8502	-0.306661	0.237	-0.140886	criteria provided, conflicting interpretations	Ambry Genetics;Invitae;Sharing Clinical Reports Project (SCRP);Breast Cancer Information Core (BIC) (BRCA2)	Uncertain significance;Likely benign;Likely benign;Uncertain significance	Aug 07, 2015;Jun 13, 2015;Feb 18, 2011;Feb 20, 2004	0	possibly damaging	BE	BE
BRCA2	NM_000059	c.2786T>C	p.L929S	missense	0.04	0.024	8.566	-1.0336	-1.19406	0.108	-0.396793	reviewed by expert panel	Evidence-based Network for the Interpretation of Germline Mutant Alleles (ENIGMA);Emory Genetics Laboratory,Emory University;Breast Cancer Information Core (BIC) (BRCA2);Invitae;Michigan Medical Genetics Laboratories,University of Michigan;Illumina Clinical Services Laboratory,Illumina;Sharing Clinical Reports Project (SCRP);ITMI;Illumina Clinical Services Laboratory,Illumina;Ambry Genetics;GeneD…	Benign;Benign;Benign;Benign;Benign;Likely benign;Benign;not provided;Likely benign;Benign;Benign;Benign	Aug 10, 2015;Feb 17, 2014;May 29, 2002;Mar 31, 2016;Nov 03, 2014;Jun 14, 2016;May 01, 2012;Sep 19, 2013;Jun 14, 2016;Nov 19, 2014;Oct 08, 2013;Apr 29, 2014	0	benign	BE	BE
BRCA2	NM_000059	c.2803G>A	p.D935N	missense	0.55	0.012	17.12	-1.0439	-0.859175	0.092	-0.329362	criteria provided, multiple submitters, no conflicts	Sharing Clinical Reports Project (SCRP);Counsyl;Illumina Clinical Services Laboratory,Illumina;Emory Genetics Laboratory,Emory University;ITMI;Ambry Genetics;Illumina Clinical Services Laboratory,Illumina;Invitae;Genetics Diagnostic Laboratory,Children's Hospital of Eastern Ontario;Breast Cancer Information Core (BIC) (BRCA2);GeneDx	Benign;Likely benign;Likely benign;Likely benign;not provided;Benign;Likely benign;Benign;Benign;Benign;Benign	May 01, 2012;Jan 02, 2014;Jun 14, 2016;Sep 10, 2014;Sep 19, 2013;Nov 19, 2014;Jun 14, 2016;Mar 27, 2016;Jul 10, 2013;May 29, 2002;Nov 06, 2013	0	benign	BE	BE
BRCA2	NM_000059	c.2837A>G	p.D946G	missense	0.13	0.004	14.5	-1.0364	-1.00642	0.225	-0.265946	criteria provided, conflicting interpretations	GeneDx;Invitae;Breast Cancer Information Core (BIC) (BRCA2);Ambry Genetics	Uncertain significance;not provided;Uncertain significance;Likely benign	Jun 09, 2014;Feb 01, 2013;-;Dec 03, 2015	0	benign	BE	BE
BRCA2	NM_000059	c.2957A>G	p.N986S	missense	0.19	0.091	7.944	-1.0527	-0.610644	0.052	-0.425515	criteria provided, conflicting interpretations	Ambry Genetics;Counsyl;Breast Cancer Information Core (BIC) (BRCA2);Genetics Diagnostic Laboratory,Children's Hospital of Eastern Ontario;Invitae;GeneDx	Likely benign;Uncertain significance;Benign;Likely benign;Uncertain significance;Likely benign	Nov 17, 2015;May 19, 2016;May 29, 2002;Mar 08, 2013;Feb 29, 2016;Nov 18, 2015	0	benign	BE	BE
BRCA2	NM_000059	c.2960A>T	p.N987I	missense	0.11	0.23	9.104	-1.0228	-0.529794	0.147	-0.322358	reviewed by expert panel	Counsyl;Evidence-based Network for the Interpretation of Germline Mutant Alleles (ENIGMA);Breast Cancer Information Core (BIC) (BRCA2);GeneDx;Sharing Clinical Reports Project (SCRP);ITMI;Invitae;Emory Genetics Laboratory,Emory University;Illumina Clinical Services Laboratory,Illumina;Pathway Genomics;Ambry Genetics;Illumina Clinical Services Laboratory,Illumina;Michigan Medical Genetics Laborator…	Benign;Benign;Benign;Benign;Benign;not provided;Benign;Benign;Likely benign;Likely benign;Benign;Likely benign;Benign	Apr 29, 2014;Aug 10, 2015;May 29, 2002;Oct 08, 2013;May 01, 2012;Sep 19, 2013;Mar 31, 2016;Feb 17, 2014;Jun 14, 2016;Jul 24, 2014;Nov 19, 2014;Jun 14, 2016;Nov 03, 2014	0	benign	BE	BE
BRCA2	NM_000059	c.2969T>A	p.M990K	missense	1	0	0.005	-0.9392	-1.50223	0.338	-0.499262	criteria provided, single submitter	Ambry Genetics	Likely benign	2015-06-24	0	benign	BE	BE
BRCA2	NM_000059	c.2971A>G	p.N991D	missense	1	0	0	-1.0039	-1.39355	0.04	-0.684985	reviewed by expert panel	Illumina Clinical Services Laboratory,Illumina;PreventionGenetics,PreventionGenetics;Evidence-based Network for the Interpretation of Germline Mutant Alleles (ENIGMA);Illumina Clinical Services Laboratory,Illumina;GeneDx;Ambry Genetics;Color Genomics, Inc.;Counsyl;Breast Cancer Information Core (BIC) (BRCA2);Emory Genetics Laboratory,Emory University;Sharing Clinical Reports Project (SCRP);Biesec…	Benign;Benign;Benign;Benign;Benign;Benign;Benign;Benign;not provided;Benign;Benign;Benign;not provided;Benign	Jun 14, 2016;-;Jan 12, 2015;Jun 14, 2016;Sep 27, 2013;Nov 19, 2014;Mar 09, 2015;Jan 02, 2014;-;May 09, 2016;Mar 15, 2011;Jul 13, 2012;Sep 19, 2013;Nov 03, 2014	0	benign	BE	BE
BRCA2	NM_000059	c.2987T>G	p.L996R	missense	0.57	0.186	0.424	-0.91	-1.24621	0.175	-0.458445	criteria provided, conflicting interpretations	Invitae;Illumina Clinical Services Laboratory,Illumina;Breast Cancer Information Core (BIC) (BRCA2);Ambry Genetics;GeneDx;Illumina Clinical Services Laboratory,Illumina	Uncertain significance;Uncertain significance;Uncertain significance;Likely benign;Likely benign;Uncertain significance	Dec 10, 2015;Jun 14, 2016;Dec 23, 2003;Aug 15, 2015;Jun 09, 2016;Jun 14, 2016	0	benign	BE	BE
BRCA2	NM_000059	c.3032C>G	p.T1011R	missense	0	1	21.7	0.7828	0.722274	0.72	0.430345	criteria provided, conflicting interpretations	Invitae;Ambry Genetics;GeneDx;Counsyl;CSER_CC_NCGL University of Washington Medical Center;Sharing Clinical Reports Project (SCRP);Breast Cancer Information Core (BIC) (BRCA2)	Likely benign;Likely benign;Uncertain significance;Uncertain significance;Likely benign;Likely benign;Uncertain significance	May 31, 2015;Jan 12, 2016;Nov 18, 2015;Jun 14, 2016;Jun 01, 2014;May 01, 2012;Feb 20, 2004	0	probably damaging
BRCA2	NM_000059	c.3055C>G	p.L1019V	missense	0.03	0.017	7.474	-1.0347	-0.76043	0.231	-0.243108	reviewed by expert panel	Evidence-based Network for the Interpretation of Germline Mutant Alleles (ENIGMA);CSER_CC_NCGL University of Washington Medical Center;GeneDx;Sharing Clinical Reports Project (SCRP);Ambry Genetics;Breast Cancer Information Core (BIC) (BRCA2);Invitae	Benign;Likely benign;Likely benign;Benign;Benign;Uncertain significance;Benign	Aug 10, 2015;Jun 01, 2014;Jan 13, 2016;Jun 07, 2008;Nov 19, 2014;May 29, 2002;Mar 05, 2016	0	benign	BE	BE
BRCA2	NM_000059	c.3073A>G	p.K1025E	missense	0.14	0.433	12.53	-0.8406	-0.0204082	0.375	-0.185286	criteria provided, conflicting interpretations	Ambry Genetics;GeneDx;Invitae;Breast Cancer Information Core (BIC) (BRCA2);Sharing Clinical Reports Project (SCRP)	Likely benign;Likely benign;Uncertain significance;Uncertain significance;Benign	Apr 14, 2016;Dec 18, 2016;Jan 23, 2016;Feb 20, 2004;Mar 02, 2012	0	benign	BE	BE
BRCA2	NM_000059	c.3173A>G	p.K1058R	missense	0.37	0.199	12.98	-0.9183	-0.413158	0.117	-0.304739	criteria provided, conflicting interpretations	Sharing Clinical Reports Project (SCRP);Emory Genetics Laboratory,Emory University	Benign;Uncertain significance	May 03, 2012;Apr 14, 2015	0	benign	BE	BE
BRCA2	NM_000059	c.3218A>G	p.Q1073R	missense	0.25	0.307	4.411	-0.9147	-0.561231	0.174	-0.366245	criteria provided, conflicting interpretations	Breast Cancer Information Core (BIC) (BRCA2);Counsyl;Sharing Clinical Reports Project (SCRP);Ambry Genetics;GeneDx;Invitae	Uncertain significance;Uncertain significance;Likely benign;Uncertain significance;Likely benign;Uncertain significance	Feb 20, 2004;Feb 19, 2016;Mar 18, 2013;Nov 11, 2015;Sep 23, 2016;Feb 13, 2016	0	benign	BE	BE
BRCA2	NM_000059	c.3254A>G	p.H1085R	missense	0.35	0.003	1.005	-0.8586	-0.934195	0.277	-0.305883	criteria provided, conflicting interpretations	Invitae;Sharing Clinical Reports Project (SCRP);Breast Cancer Information Core (BIC) (BRCA2);Ambry Genetics	Uncertain significance;Likely benign;Uncertain significance;Likely benign	May 01, 2015;Mar 01, 2012;Feb 20, 2004;Jun 22, 2015	0	benign	BE	BE
BRCA2	NM_000059	c.3256A>G	p.I1086V	missense	1	0.002	0.415	-0.9381	-1.39609	0.115	-0.569035	criteria provided, conflicting interpretations	Genetics Diagnostic Laboratory,Children's Hospital of Eastern Ontario;Laboratory of Molecular Diagnosis of Cancer,West China Hospital, Sichuan University;Breast Cancer Information Core (BIC) (BRCA2);Invitae;Sharing Clinical Reports Project (SCRP)	Uncertain significance;Uncertain significance;Uncertain significance;Uncertain significance;Likely benign	Feb 02, 2012;Nov 01, 2015;Feb 20, 2004;Dec 25, 2015;Feb 01, 2012	0	benign	BE	BE
BRCA2	NM_000059	c.3262C>T	p.P1088S	missense	0.6	0.037	1.117	-0.9193	-0.659843	0.167	-0.4006	criteria provided, conflicting interpretations	Counsyl;Invitae;Breast Cancer Information Core (BIC) (BRCA2);Ambry Genetics;GeneDx;Sharing Clinical Reports Project (SCRP)	Uncertain significance;Benign;Uncertain significance;Likely benign;Likely benign;Benign	May 26, 2016;Feb 24, 2016;May 29, 2002;Aug 19, 2015;Apr 22, 2016;Oct 01, 2008	0	benign	BE	BE
BRCA2	NM_000059	c.3304A>T	p.N1102Y	missense	0.04	0.823	13.53	-0.9794	0.401687	0.128	-0.231038	reviewed by expert panel	Counsyl;Ambry Genetics;Sharing Clinical Reports Project (SCRP);GeneDx;Invitae;Breast Cancer Information Core (BIC) (BRCA2);Evidence-based Network for the Interpretation of Germline Mutant Alleles (ENIGMA)	Benign;Benign;Benign;Likely benign;not provided;Uncertain significance;Benign	Jul 26, 2016;Nov 19, 2014;Mar 10, 2011;Apr 14, 2016;Feb 01, 2013;May 29, 2002;Aug 10, 2015	0	possibly damaging	BE	BE
BRCA2	NM_000059	c.3326C>T	p.A1109V	missense	0	0.999	24.8	-1.1962	0.858503	0.346	-0.0833726	criteria provided, conflicting interpretations	Breast Cancer Information Core (BIC) (BRCA2);Ambry Genetics;Invitae;GeneDx;Sharing Clinical Reports Project (SCRP)	Uncertain significance;Likely benign;Uncertain significance;Uncertain significance;Likely benign	May 29, 2002;Jul 30, 2015;Sep 14, 2015;Oct 04, 2016;Nov 27, 2012	0	probably damaging	BE	BE
BRCA2	NM_000059	c.3401G>C	p.S1134T	missense	0.11	0.214	4.492	-0.9598	-0.528371	0.128	-0.330795	criteria provided, conflicting interpretations	Invitae;GeneDx;Ambry Genetics;Sharing Clinical Reports Project (SCRP)	Uncertain significance;Likely benign;Likely benign;Likely benign	Mar 14, 2016;Jul 02, 2015;Nov 17, 2015;Nov 26, 2012	0	benign	BE	BE
BRCA2	NM_000059	c.3431T>G	p.V1144G	missense	0.01	0.057	3.773	-0.9068	-0.918041	0.219	-0.284743	criteria provided, conflicting interpretations	Invitae;Counsyl;Breast Cancer Information Core (BIC) (BRCA2);GeneDx;Ambry Genetics;Sharing Clinical Reports Project (SCRP)	not provided;Uncertain significance;Uncertain significance;Likely benign;Uncertain significance;Likely benign	Feb 01, 2013;Oct 11, 2016;-;Nov 29, 2016;Oct 17, 2015;May 01, 2012	0	benign	BE	BE
BRCA2	NM_000059	c.3445A>G	p.M1149V	missense	1	0.001	0.035	-0.9407	-1.39503	0.334	-0.211414	criteria provided, conflicting interpretations	Sharing Clinical Reports Project (SCRP);Ambry Genetics;ITMI;Invitae;Illumina Clinical Services Laboratory,Illumina;CSER_CC_NCGL University of Washington Medical Center;Illumina Clinical Services Laboratory,Illumina;Breast Cancer Information Core (BIC) (BRCA2);GeneDx	Benign;Likely benign;not provided;Benign;Likely benign;Likely benign;Likely benign;Uncertain significance;Likely benign	Sep 01, 2009;Jun 30, 2015;Sep 19, 2013;Mar 01, 2016;Jun 14, 2016;Jun 01, 2014;Jun 14, 2016;Feb 20, 2004;Sep 26, 2016	0	benign	BE	BE
BRCA2	NM_000059	c.3453C>G	p.I1151M	missense	0.15	0.143	7.627	-0.9143	-0.609651	0.117	-0.491488	criteria provided, conflicting interpretations	Invitae;GeneDx;Ambry Genetics;Sharing Clinical Reports Project (SCRP);Counsyl;Breast Cancer Information Core (BIC) (BRCA2)	not provided;Likely benign;Likely benign;Likely benign;Uncertain significance;Uncertain significance	Feb 01, 2013;Oct 13, 2014;Apr 20, 2015;Jun 04, 2013;Nov 17, 2015;May 29, 2002	0	benign	BE	BE
BRCA2	NM_000059	c.3479G>A	p.R1160K	missense	1	0	0.004	-0.9559	-1.54773	0.041	-0.599712	criteria provided, conflicting interpretations	Sharing Clinical Reports Project (SCRP);Vantari Genetics;Ambry Genetics	Uncertain significance;Uncertain significance;Likely benign	Nov 15, 2011;Jan 21, 2016;Aug 30, 2015	0	benign	BE	BE
BRCA2	NM_000059	c.3494A>G	p.H1165R	missense	0.24	0.006	4.574	-0.9016	-0.94125	0.177	-0.442023	criteria provided, conflicting interpretations	Invitae;Counsyl;Ambry Genetics	Uncertain significance;Uncertain significance;Likely benign	Jan 12, 2016;Jul 11, 2016;Feb 05, 2016	0	benign	BE	BE
BRCA2	NM_000059	c.3509C>T	p.A1170V	missense	0.33	0.003	5.625	-0.8821	-0.997786	0.214	-0.518237	criteria provided, conflicting interpretations	Sharing Clinical Reports Project (SCRP);Ambry Genetics;Invitae;Counsyl;Breast Cancer Information Core (BIC) (BRCA2)	Benign;Likely benign;not provided;Uncertain significance;Uncertain significance	Jan 26, 2010;Jan 07, 2015;Feb 01, 2013;Feb 19, 2016;Feb 20, 2004	0	benign	BE	BE
BRCA2	NM_000059	c.3515C>T	p.S1172L	missense	0.11	0.334	11.56	-0.8574	-0.0887963	0.18	-0.259055	reviewed by expert panel	Evidence-based Network for the Interpretation of Germline Mutant Alleles (ENIGMA);Illumina Clinical Services Laboratory,Illumina;Illumina Clinical Services Laboratory,Illumina;Invitae;Counsyl;Emory Genetics Laboratory,Emory University;Ambry Genetics;GeneDx;Breast Cancer Information Core (BIC) (BRCA2);Michigan Medical Genetics Laboratories,University of Michigan;Biesecker Lab/Human Development Sec…	Benign;Likely benign;Likely benign;Benign;Likely benign;Benign;Benign;Likely benign;Uncertain significance;Benign;Uncertain significance;Likely benign;Benign	Aug 10, 2015;Jun 14, 2016;Jun 14, 2016;Mar 20, 2016;Jun 20, 2014;Jul 29, 2015;Aug 06, 2014;May 20, 2016;May 29, 2002;Nov 03, 2014;Jul 13, 2012;Sep 24, 2015;Oct 19, 2008	0	benign	BE	BE
BRCA2	NM_000059	c.353G>A	p.R118H	missense	0.09	0.001	9.546	-0.9127	-1.56771	0.334	-0.455989	criteria provided, conflicting interpretations	Ambry Genetics;Breast Cancer Information Core (BIC) (BRCA2);Invitae;GeneDx;Sharing Clinical Reports Project (SCRP)	Likely benign;Uncertain significance;Uncertain significance;Likely benign;Uncertain significance	Sep 24, 2015;Jan 15, 1999;Feb 15, 2016;Sep 20, 2016;Feb 11, 2008	0	benign	BE	BE
BRCA2	NM_000059	c.3568C>T	p.R1190W	missense	0.01	0.153	10.76	-0.72	-0.0825931	0.205	-0.341876	reviewed by expert panel	GeneDx;Department of Medical Genetics,University Hospital of North Norway;Evidence-based Network for the Interpretation of Germline Mutant Alleles (ENIGMA);Invitae;Ambry Genetics;Breast Cancer Information Core (BIC) (BRCA2)	Likely benign;Likely benign;Benign;Likely benign;Benign;Uncertain significance	Jun 20, 2016;May 01, 2016;Aug 10, 2015;May 28, 2015;Nov 19, 2014;May 29, 2002	0	benign	BE	BE
BRCA2	NM_000059	c.3569G>A	p.R1190Q	missense	1	0	0.009	-0.9415	-1.23221	0.316	-0.492024	criteria provided, conflicting interpretations	Invitae;Ambry Genetics;Breast Cancer Information Core (BIC) (BRCA2);Sharing Clinical Reports Project (SCRP);Counsyl	not provided;Likely benign;Uncertain significance;Likely benign;Uncertain significance	Feb 01, 2013;Dec 02, 2015;Dec 23, 2003;May 01, 2012;Dec 22, 2015	0	benign	BE	BE
BRCA2	NM_000059	c.3575T>G	p.F1192C	missense	0.2	0.527	9.83	-0.9536	-0.549542	0.2	-0.298016	criteria provided, conflicting interpretations	Counsyl;Invitae;Sharing Clinical Reports Project (SCRP);Ambry Genetics;Breast Cancer Information Core (BIC) (BRCA2);GeneDx;Quest Diagnostics Nichols Institute San Juan Capistrano	Uncertain significance;not provided;Likely benign;Uncertain significance;Uncertain significance;Likely benign;Uncertain significance	Nov 02, 2016;Feb 01, 2013;Jul 09, 2012;Feb 05, 2016;Oct 29, 2001;Nov 01, 2016;Mar 15, 2016	0	possibly damaging	BE	BE
BRCA2	NM_000059	c.3581G>A	p.G1194D	missense	0.21	0.029	0.006	-0.9303	-1.34897	0.237	-0.508299	reviewed by expert panel	Counsyl;Evidence-based Network for the Interpretation of Germline Mutant Alleles (ENIGMA);Sharing Clinical Reports Project (SCRP);Ambry Genetics;Biesecker Lab/Human Development Section,National Institutes of Health;Genetics Diagnostic Laboratory,Children's Hospital of Eastern Ontario;Invitae;Breast Cancer Information Core (BIC) (BRCA2)	Benign;Benign;Uncertain significance;Likely benign;Uncertain significance;Uncertain significance;Benign;Uncertain significance	Nov 20, 2015;Aug 10, 2015;May 02, 2008;Jun 04, 2015;Jul 13, 2012;Aug 21, 2013;Feb 05, 2016;May 29, 2002	0	benign	BE	BE
BRCA2	NM_000059	c.3661T>C	p.S1221P	missense	0.01	0.999	17.74	0.3167	0.673722	0.629	0.0798685	criteria provided, conflicting interpretations	Invitae;Breast Cancer Information Core (BIC) (BRCA2);GeneDx;Sharing Clinical Reports Project (SCRP);Counsyl;Ambry Genetics	Uncertain significance;Uncertain significance;Likely benign;Likely benign;Uncertain significance;Uncertain significance	Apr 24, 2015;May 29, 2002;Sep 16, 2016;Dec 11, 2012;Jul 29, 2016;Aug 05, 2015	0	probably damaging		BE
BRCA2	NM_000059	c.3682A>G	p.N1228D	missense	0.12	0.602	12.24	-0.6107	-0.00741928	0.44	-0.230654	reviewed by expert panel	Breast Cancer Information Core (BIC) (BRCA2);Invitae;Ambry Genetics;GeneDx;Sharing Clinical Reports Project (SCRP);Division of Genomic Diagnostics,The Children's Hospital of Philadelphia;Evidence-based Network for the Interpretation of Germline Mutant Alleles (ENIGMA);Counsyl	Uncertain significance;Benign;Benign;Likely benign;Benign;Uncertain significance;Benign;Likely benign	May 29, 2002;Dec 25, 2015;Nov 19, 2014;Dec 29, 2015;May 01, 2012;Nov 20, 2015;Aug 10, 2015;Oct 31, 2014	0	possibly damaging	BE	BE
BRCA2	NM_000059	c.3715A>G	p.K1239E	missense	0.26	0.04	12.45	-0.8518	-0.579705	0.406	-0.10199	criteria provided, single submitter	Sharing Clinical Reports Project (SCRP);GeneDx	Benign;Likely benign	May 29, 2012;Nov 19, 2015	0	benign	BE	BE
BRCA2	NM_000059	c.375T>A	p.D125E	missense	0.06	0.004	14.82	-0.9487	-0.869749	0.287	-0.334359	criteria provided, conflicting interpretations	Breast Cancer Information Core (BIC) (BRCA2);Invitae;Ambry Genetics	Uncertain significance;not provided;Likely benign	May 29, 2002;Feb 01, 2013;Jun 26, 2015	0	benign	BE	BE
BRCA2	NM_000059	c.3793T>A	p.C1265S	missense	0.48	0.001	0.03	-0.8809	-0.931617	0.232	-0.51079	reviewed by expert panel	Evidence-based Network for the Interpretation of Germline Mutant Alleles (ENIGMA)	Benign	2015-08-10	0	benign	BE	BE
BRCA2	NM_000059	c.379G>T	p.A127S	missense	0.14	0.122	12.56	-0.9248	-0.835839	0.195	-0.372395	no assertion criteria provided	Sharing Clinical Reports Project (SCRP);Breast Cancer Information Core (BIC) (BRCA2);Invitae	Likely benign;Uncertain significance;not provided	May 03, 2012;Jun 20, 2002;Feb 01, 2013	0	benign	BE	BE
BRCA2	NM_000059	c.3814A>G	p.M1272V	missense	1	0	0.001	-0.8788	-1.92817	0.174	-0.589149	criteria provided, conflicting interpretations	Sharing Clinical Reports Project (SCRP);GeneDx;Invitae;Ambry Genetics;Counsyl;Breast Cancer Information Core (BIC) (BRCA2)	Benign;Likely benign;Uncertain significance;Likely benign;Uncertain significance;Uncertain significance	May 01, 2012;Jun 09, 2016;Oct 20, 2015;Jan 22, 2016;Aug 12, 2016;Feb 20, 2004	0	benign	BE	BE
BRCA2	NM_000059	c.3839A>T	p.D1280V	missense	0.13	0.254	2.992	-0.895	-0.370509	0.164	-0.255637	reviewed by expert panel	GeneDx;Invitae;Breast Cancer Information Core (BIC) (BRCA2);Sharing Clinical Reports Project (SCRP);Evidence-based Network for the Interpretation of Germline Mutant Alleles (ENIGMA);Genetics Diagnostic Laboratory,Children's Hospital of Eastern Ontario;Ambry Genetics;Counsyl	Likely benign;Likely benign;Uncertain significance;Benign;Benign;Uncertain significance;Benign;Benign	Apr 25, 2014;Mar 14, 2016;May 29, 2002;Oct 22, 2009;Aug 10, 2015;Sep 17, 2012;Nov 19, 2014;Dec 01, 2015	0	benign	BE	BE
BRCA2	NM_000059	c.3869G>A	p.C1290Y	missense	1	0.024	1.867	-0.9222	-0.764243	0.209	-0.314903	reviewed by expert panel	Pathway Genomics;Illumina Clinical Services Laboratory,Illumina;GeneDx;Michigan Medical Genetics Laboratories,University of Michigan;ITMI;Evidence-based Network for the Interpretation of Germline Mutant Alleles (ENIGMA);Invitae;Sharing Clinical Reports Project (SCRP);Illumina Clinical Services Laboratory,Illumina;Ambry Genetics;Genetics Diagnostic Laboratory,Children's Hospital of Eastern Ontario…	Benign;Likely benign;Benign;Benign;not provided;Benign;Benign;Benign;Likely benign;Benign;Likely benign;Benign;Likely benign;Benign	Oct 30, 2014;Jun 14, 2016;Dec 24, 2013;Apr 21, 2016;Sep 19, 2013;Jan 12, 2015;Mar 18, 2016;Mar 01, 2011;Jun 14, 2016;Jul 22, 2014;Sep 17, 2012;May 29, 2002;Mar 18, 2014;Jul 14, 2015	0	benign	BE	BE
BRCA2	NM_000059	c.3910A>G	p.T1304A	missense	0.37	0.001	4.104	-0.936	-1.16658	0.024	-0.609521	criteria provided, conflicting interpretations	Breast Cancer Information Core (BIC) (BRCA2);Ambry Genetics;Sharing Clinical Reports Project (SCRP);Genetics Diagnostic Laboratory,Children's Hospital of Eastern Ontario;Invitae	Uncertain significance;Likely benign;Benign;Uncertain significance;Uncertain significance	May 29, 2002;Nov 30, 2015;Feb 02, 2009;Aug 22, 2013;Jan 19, 2016	0	benign	BE	BE
BRCA2	NM_000059	c.3916G>A	p.V1306I	missense	0.05	0.012	6.397	-0.9317	-0.60387	0.1	-0.455223	reviewed by expert panel	Invitae;Division of Genomic Diagnostics,The Children's Hospital of Philadelphia;GeneDx;Sharing Clinical Reports Project (SCRP);Breast Cancer Information Core (BIC) (BRCA2);Ambry Genetics;Evidence-based Network for the Interpretation of Germline Mutant Alleles (ENIGMA)	Likely benign;Uncertain significance;Likely benign;Likely benign;Uncertain significance;Benign;Benign	Mar 27, 2016;Apr 12, 2015;Nov 04, 2013;Oct 12, 2009;May 29, 2002;Nov 19, 2014;Aug 10, 2015	0	benign	BE	BE
BRCA2	NM_000059	c.3983G>A	p.S1328N	missense	0.52	0.005	2.443	-0.9091	-1.06764	0.073	-0.572851	criteria provided, single submitter	Ambry Genetics	Likely benign	2015-07-18	0	benign	BE	BE
BRCA2	NM_000059	c.4046T>C	p.I1349T	missense	0.12	0.118	9.571	-0.9223	-0.56349	0.165	-0.293154	reviewed by expert panel	Evidence-based Network for the Interpretation of Germline Mutant Alleles (ENIGMA);Ambry Genetics;GeneDx;Invitae;Counsyl;Breast Cancer Information Core (BIC) (BRCA2)	Benign;Benign;Likely benign;Likely benign;Benign;Uncertain significance	Aug 10, 2015;Nov 19, 2014;Mar 31, 2016;Mar 26, 2016;Mar 03, 2016;May 29, 2002	0	benign	BE	BE
BRCA2	NM_000059	c.4061C>T	p.T1354M	missense	0.01	0.118	5.731	-0.8139	-0.903191	0.217	-0.261984	reviewed by expert panel	Evidence-based Network for the Interpretation of Germline Mutant Alleles (ENIGMA);Emory Genetics Laboratory,Emory University;Sharing Clinical Reports Project (SCRP);Invitae;Ambry Genetics;ITMI;CSER_CC_NCGL University of Washington Medical Center;Breast Cancer Information Core (BIC) (BRCA2);Counsyl;GeneDx	Benign;Likely benign;Benign;Benign;Benign;not provided;Likely benign;Uncertain significance;Likely benign;Likely benign	Aug 10, 2015;Sep 08, 2015;May 01, 2012;Mar 27, 2016;Nov 19, 2014;Sep 19, 2013;Jun 01, 2014;Feb 20, 2004;Apr 12, 2014;May 23, 2016	0	benign	BE	BE
BRCA2	NM_000059	c.4090A>C	p.I1364L	missense	0.76	0.002	9.558	-0.8352	-0.944717	0.114	-0.510383	reviewed by expert panel	ITMI;Evidence-based Network for the Interpretation of Germline Mutant Alleles (ENIGMA);Counsyl;Ambry Genetics;Breast Cancer Information Core (BIC) (BRCA2);Emory Genetics Laboratory,Emory University;GeneDx;Michigan Medical Genetics Laboratories,University of Michigan;Invitae;Illumina Clinical Services Laboratory,Illumina;Illumina Clinical Services Laboratory,Illumina	not provided;Benign;Benign;Benign;Uncertain significance;Benign;Benign;Benign;Benign;Likely benign;Likely benign	Sep 19, 2013;Jan 12, 2015;May 14, 2014;Jul 29, 2014;May 29, 2002;Jul 16, 2014;Oct 08, 2013;Apr 21, 2016;Mar 18, 2016;Jun 14, 2016;Jun 14, 2016	0	benign	BE	BE
BRCA2	NM_000059	c.4094G>A	p.C1365Y	missense	1	0	0.011	-0.8898	-1.94893	0.059	-0.640177	reviewed by expert panel	Evidence-based Network for the Interpretation of Germline Mutant Alleles (ENIGMA);Sharing Clinical Reports Project (SCRP);GeneDx;Invitae;Ambry Genetics;Breast Cancer Information Core (BIC) (BRCA2)	Benign;Benign;Likely benign;Benign;Benign;Uncertain significance	Aug 10, 2015;Jun 02, 2009;Dec 03, 2013;Mar 01, 2016;Nov 19, 2014;Feb 20, 2004	0	benign	BE	BE
BRCA2	NM_000059	c.4178C>T	p.A1393V	missense	1	0	0.014	-0.9431	-0.925958	0.198	-0.542397	criteria provided, conflicting interpretations	GeneDx;Counsyl;Ambry Genetics	Likely benign;Uncertain significance;Likely benign	Jul 24, 2015;Mar 08, 2016;May 04, 2015	0	benign	BE	BE
BRCA2	NM_000059	c.4187A>G	p.Q1396R	missense	0.01	0.015	7.384	-0.869	-0.574819	0.184	-0.416285	reviewed by expert panel	Pathway Genomics;Genetics Diagnostic Laboratory,Children's Hospital of Eastern Ontario;Ambry Genetics;Division of Genomic Diagnostics,The Children's Hospital of Philadelphia;Breast Cancer Information Core (BIC) (BRCA2);Counsyl;Evidence-based Network for the Interpretation of Germline Mutant Alleles (ENIGMA);Invitae;Institute for Biomarker Research,Medical Diagnostic Laboratories, L.L.C.;ITMI;Shar…	Likely benign;Likely benign;Benign;Likely benign;Uncertain significance;Likely benign;Benign;Benign;Likely benign;not provided;Benign;Likely benign	Nov 06, 2014;Mar 13, 2014;Nov 19, 2014;Jun 08, 2015;May 29, 2002;Oct 29, 2014;Aug 10, 2015;Mar 29, 2016;Apr 25, 2016;Sep 19, 2013;Dec 01, 2008;Sep 22, 2016	0	benign	BE	BE
BRCA2	NM_000059	c.4192G>A	p.A1398T	missense	0.86	0	0.004	-0.9373	-1.7361	0.1	-0.567677	criteria provided, single submitter	Ambry Genetics	Likely benign	2015-06-24	0	benign	BE	BE
BRCA2	NM_000059	c.4241C>T	p.T1414M	missense	0.11	0.001	0.012	-0.9098	-1.57884	0.044	-0.628252	reviewed by expert panel	Emory Genetics Laboratory,Emory University;Illumina Clinical Services Laboratory,Illumina;Evidence-based Network for the Interpretation of Germline Mutant Alleles (ENIGMA);ITMI;GeneDx;Counsyl;Breast Cancer Information Core (BIC) (BRCA2);Vantari Genetics;Michigan Medical Genetics Laboratories,University of Michigan;Ambry Genetics;Illumina Clinical Services Laboratory,Illumina;Invitae	Benign;Likely benign;Benign;not provided;Benign;Benign;Benign;Likely benign;Benign;Benign;Likely benign;Benign	May 22, 2015;Jun 14, 2016;Jan 12, 2015;Sep 19, 2013;Oct 10, 2013;Apr 25, 2014;May 29, 2002;Dec 21, 2015;Apr 21, 2016;Nov 19, 2014;Jun 14, 2016;Mar 14, 2016	0	benign	BE	BE
BRCA2	NM_000059	c.4258G>T	p.D1420Y	missense	0.01	0.011	10.99	-0.9105	-0.56674	0.152	-0.390034	reviewed by expert panel	Emory Genetics Laboratory,Emory University;GeneDx;Invitae;Division of Genomic Diagnostics,The Children's Hospital of Philadelphia;Vantari Genetics;Pathway Genomics;Genetics Diagnostic Laboratory,Children's Hospital of Eastern Ontario;Counsyl;Evidence-based Network for the Interpretation of Germline Mutant Alleles (ENIGMA);Biesecker Lab/Human Development Section,National Institutes of Health;Color…	Benign;Benign;Benign;Benign;Likely benign;Likely benign;Benign;Likely benign;Benign;Benign;Benign;Benign;not provided;Likely benign;Benign;Benign;not provided	Nov 12, 2014;Oct 09, 2013;Nov 01, 2015;Aug 24, 2015;Feb 04, 2016;Jul 24, 2014;Jan 06, 2016;Jan 02, 2014;Aug 10, 2015;Jul 13, 2012;Mar 05, 2015;May 01, 2012;-;Jun 14, 2016;Nov 03, 2014;Nov 19, 2014;Sep 19, 2013	0	benign	BE	BE
BRCA2	NM_000059	c.425G>T	p.S142I	missense	0	0.997	22.3	-1.2421	0.761155	0.165	-0.173728	criteria provided, single submitter	Invitae;Ambry Genetics	not provided;Likely pathogenic	Feb 01, 2013;May 20, 2015	1	probably damaging	BE	BE
BRCA2	NM_000059	c.4301A>T	p.K1434I	missense	0.01	0.947	12.28	0.6273	0.30429	0.601	0.0681205	criteria provided, single submitter	Invitae;Ambry Genetics	not provided;Likely benign	Feb 01, 2013;Oct 09, 2015	0	probably damaging		BE
BRCA2	NM_000059	c.440A>G	p.Q147R	missense	1	0.001	0.003	-0.9625	-1.51585	0.338	-0.199337	criteria provided, conflicting interpretations	Genetics Diagnostic Laboratory,Children's Hospital of Eastern Ontario;Breast Cancer Information Core (BIC) (BRCA2);ITMI;Illumina Clinical Services Laboratory,Illumina;Counsyl;Illumina Clinical Services Laboratory,Illumina;Sharing Clinical Reports Project (SCRP);Invitae;GeneDx;Ambry Genetics	Likely benign;Uncertain significance;not provided;Likely benign;Likely benign;Likely benign;Benign;Benign;Benign;Benign	Jul 07, 2015;May 29, 2002;Sep 19, 2013;Jun 14, 2016;Aug 09, 2014;Jun 14, 2016;Feb 19, 2009;Mar 17, 2016;Jun 11, 2014;Nov 19, 2014	0	benign	BE	BE
BRCA2	NM_000059	c.4570T>G	p.F1524V	missense	0	1	18.47	1.0401	0.646554	0.913	0.431855	reviewed by expert panel	Sharing Clinical Reports Project (SCRP);Breast Cancer Information Core (BIC) (BRCA2);Ambry Genetics;Counsyl;Evidence-based Network for the Interpretation of Germline Mutant Alleles (ENIGMA);GeneDx;Invitae	Benign;Uncertain significance;Benign;Benign;Benign;Likely benign;Likely benign	May 01, 2012;Feb 20, 2004;Nov 19, 2014;Mar 17, 2016;Aug 10, 2015;Sep 28, 2016;Mar 27, 2016	0	probably damaging
BRCA2	NM_000059	c.4585G>A	p.G1529R	missense	0	1	20.1	0.6011	0.797357	0.895	0.404501	reviewed by expert panel	Evidence-based Network for the Interpretation of Germline Mutant Alleles (ENIGMA);Pathway Genomics;Sharing Clinical Reports Project (SCRP);Counsyl;Invitae;GeneDx;Illumina Clinical Services Laboratory,Illumina;Michigan Medical Genetics Laboratories,University of Michigan;Illumina Clinical Services Laboratory,Illumina;CSER_CC_NCGL University of Washington Medical Center;Breast Cancer Information Co…	Benign;Likely benign;Benign;Benign;Benign;Likely benign;Likely benign;Likely benign;Likely benign;Likely benign;Benign;Likely benign;Benign	Aug 10, 2015;Oct 30, 2014;Mar 01, 2011;Apr 02, 2014;Mar 27, 2016;Jun 01, 2016;Jun 14, 2016;Apr 21, 2016;Jun 14, 2016;Jun 01, 2014;May 29, 2002;Jan 12, 2015;Nov 19, 2014	0	probably damaging
BRCA2	NM_000059	c.4590A>T	p.K1530N	missense	0.01	0.973	15.88	0.5022	0.429442	0.61	-0.0071434	no assertion criteria provided	Sharing Clinical Reports Project (SCRP)	Pathogenic	2012-10-30	1	probably damaging		BE
BRCA2	NM_000059	c.4599A>C	p.K1533N	missense	0.16	0.018	7.555	-0.928	-0.763819	0.15	-0.290672	criteria provided, conflicting interpretations	Ambry Genetics;GeneDx;Breast Cancer Information Core (BIC) (BRCA2);Laboratory of Genomics and Molecular Biology,A. C. Camargo Cancer Center;Counsyl;Invitae;Sharing Clinical Reports Project (SCRP)	Likely benign;Likely benign;Uncertain significance;Uncertain significance;Uncertain significance;not provided;Likely benign	Nov 05, 2015;May 04, 2016;Jun 20, 2002;-;Jan 06, 2016;Feb 01, 2013;Apr 20, 2012	0	benign	BE	BE
BRCA2	NM_000059	c.4609G>A	p.E1537K	missense	0.12	0.35	16.42	-0.3938	0.199213	0.543	-0.0256654	reviewed by expert panel	Evidence-based Network for the Interpretation of Germline Mutant Alleles (ENIGMA)	Benign	2015-08-10	0	benign	BE	BE
BRCA2	NM_000059	c.4670C>G	p.T1557S	missense	0.42	0.009	3.685	-0.9184	-1.18847	0.187	-0.502213	criteria provided, conflicting interpretations	Invitae;Genetics Diagnostic Laboratory,Children's Hospital of Eastern Ontario;Sharing Clinical Reports Project (SCRP);Breast Cancer Information Core (BIC) (BRCA2);Ambry Genetics	Likely benign;Uncertain significance;Benign;Uncertain significance;Benign	Mar 25, 2016;Jul 05, 2012;May 01, 2012;May 29, 2002;May 14, 2015	0	benign	BE	BE
BRCA2	NM_000059	c.4681C>A	p.H1561N	missense	0.22	0.074	2.171	-0.9056	-0.648199	0.14	-0.465878	criteria provided, conflicting interpretations	GeneDx;Sharing Clinical Reports Project (SCRP);ITMI;Invitae;Laboratory of Genomics and Molecular Biology,A. C. Camargo Cancer Center;Breast Cancer Information Core (BIC) (BRCA2);Ambry Genetics;Emory Genetics Laboratory,Emory University;Counsyl;Michigan Medical Genetics Laboratories,University of Michigan	Benign;Benign;not provided;Benign;Uncertain significance;Uncertain significance;Benign;Benign;Benign;Benign	Dec 23, 2013;May 01, 2012;Sep 19, 2013;Mar 28, 2016;-;May 29, 2002;Nov 19, 2014;Aug 04, 2014;Mar 18, 2014;Apr 21, 2016	0	benign	BE	BE
BRCA2	NM_000059	c.4718G>A	p.C1573Y	missense	0.19	0.001	0.155	-0.9414	-1.28824	0.279	-0.574844	criteria provided, conflicting interpretations	Ambry Genetics;Invitae;Breast Cancer Information Core (BIC) (BRCA2);Sharing Clinical Reports Project (SCRP)	Likely benign;Likely benign;Uncertain significance;Benign	Oct 04, 2015;Dec 30, 2015;-;Mar 12, 2012	0	benign	BE	BE
BRCA2	NM_000059	c.4747A>G	p.I1583V	missense	1	0	0.001	-0.9492	-1.74745	0.024	-0.67578	criteria provided, single submitter	Ambry Genetics	Likely benign	2015-05-01	0	benign	BE	BE
BRCA2	NM_000059	c.4759G>A	p.A1587T	missense	0.61	0	0.004	-0.9396	-1.42231	0.124	-0.575263	criteria provided, conflicting interpretations	Ambry Genetics;Counsyl;GeneDx	Likely benign;Uncertain significance;Uncertain significance	Jul 23, 2015;Aug 19, 2016;Dec 23, 2015	0	benign	BE	BE
BRCA2	NM_000059	c.475G>A	p.V159M	missense	0.06	0.13	15.3	-0.9279	0.205847	0.162	-0.258624	criteria provided, multiple submitters, no conflicts	Ambry Genetics;GeneDx;Breast Cancer Information Core (BIC) (BRCA2);Consortium of Investigators of Modifiers of BRCA1/2 (CIMBA), c/o University of Cambridge;Invitae	Likely pathogenic;Likely pathogenic;Pathogenic;Pathogenic;not provided	Nov 20, 2015;Oct 30, 2015;Sep 27, 2005;Oct 02, 2015;Feb 01, 2013	1	benign	BE	BE
BRCA2	NM_000059	c.4779A>C	p.E1593D	missense	0.33	0.045	13.41	-0.9258	-0.556812	0.185	-0.334942	criteria provided, conflicting interpretations	Ambry Genetics;Breast Cancer Information Core (BIC) (BRCA2);GeneDx;Sharing Clinical Reports Project (SCRP);ITMI;Biesecker Lab/Human Development Section,National Institutes of Health;Invitae	Benign;Uncertain significance;Likely benign;Benign;not provided;Uncertain significance;Benign	Nov 19, 2014;May 29, 2002;Jun 27, 2016;Sep 13, 2010;Sep 19, 2013;Jul 13, 2012;Jan 30, 2016	0	benign	BE	BE
BRCA2	NM_000059	c.4828G>A	p.V1610M	missense	0.11	0.006	12.67	-0.9078	-1.1178	0.066	-0.527974	criteria provided, conflicting interpretations	Invitae;Sharing Clinical Reports Project (SCRP);Breast Cancer Information Core (BIC) (BRCA2);Department of Medical Genetics,University Hospital of North Norway;Ambry Genetics;GeneDx	Benign;Benign;Uncertain significance;Uncertain significance;Likely benign;Likely benign	Feb 11, 2016;Aug 31, 2009;Feb 20, 2004;May 01, 2016;Jul 24, 2015;Sep 02, 2014	0	benign	BE	BE
BRCA2	NM_000059	c.4850G>A	p.S1617N	missense	0.61	0.005	10.5	-0.9061	-0.83527	0.193	-0.50391	criteria provided, single submitter	Ambry Genetics;Sharing Clinical Reports Project (SCRP)	Likely benign;Likely benign	Nov 04, 2014;Oct 04, 2010	0	benign	BE	BE
BRCA2	NM_000059	c.4915G>A	p.V1639I	missense	0.3	0.007	9.647	-0.9092	-0.670684	0.152	-0.422368	criteria provided, conflicting interpretations	Invitae;Ambry Genetics;Counsyl;Sharing Clinical Reports Project (SCRP);Breast Cancer Information Core (BIC) (BRCA2);Laboratory of Molecular Diagnosis of Cancer,West China Hospital, Sichuan University	Likely benign;Benign;Uncertain significance;Benign;Uncertain significance;Uncertain significance	Dec 12, 2015;Nov 19, 2014;Dec 30, 2015;Nov 11, 2009;May 29, 2002;Nov 01, 2015	0	benign	BE	BE
BRCA2	NM_000059	c.4928T>C	p.V1643A	missense	0.07	0.006	13.11	-0.9024	-0.998281	0.177	-0.464593	criteria provided, conflicting interpretations	Michigan Medical Genetics Laboratories,University of Michigan;GeneDx;Praxis fuer Humangenetik Tuebingen,;Invitae;Breast Cancer Information Core (BIC) (BRCA2);Sharing Clinical Reports Project (SCRP);Ambry Genetics	Likely benign;Likely benign;Uncertain significance;Likely benign;Uncertain significance;Benign;Likely benign	Apr 21, 2016;Jun 08, 2016;Aug 31, 2016;Aug 27, 2015;Feb 20, 2004;May 01, 2012;Oct 13, 2015	0	benign	BE	BE
BRCA2	NM_000059	c.497A>T	p.H166L	missense	0.65	0.092	12.53	-0.9961	-0.183898	0.197	-0.279427	criteria provided, conflicting interpretations	Sharing Clinical Reports Project (SCRP);Ambry Genetics	Benign;Uncertain significance	Mar 07, 2011;Oct 01, 2015	0	benign	BE	BE
BRCA2	NM_000059	c.4987G>C	p.V1663L	missense	0.37	0.015	7.91	-0.8924	-0.76853	0.108	-0.492549	criteria provided, conflicting interpretations	Ambry Genetics;Invitae	Uncertain significance;Likely benign	Mar 10, 2015;Jun 25, 2015	0	benign	BE	BE
BRCA2	NM_000059	c.502C>A	p.P168T	missense	0	0.998	17.35	-1.126	0.574431	0.226	-0.144434	reviewed by expert panel	Ambry Genetics;Breast Cancer Information Core (BIC) (BRCA2);Invitae;Evidence-based Network for the Interpretation of Germline Mutant Alleles (ENIGMA);GeneDx;Emory Genetics Laboratory,Emory University	Benign;Uncertain significance;Benign;Benign;Likely benign;Uncertain significance	Nov 10, 2014;May 29, 2002;Jan 29, 2016;Aug 10, 2015;Aug 24, 2016;Aug 22, 2014	0	probably damaging	BE	BE
BRCA2	NM_000059	c.506A>G	p.K169R	missense	0	0.107	12.29	-0.9768	-0.292231	0.145	-0.269549	criteria provided, conflicting interpretations	Sharing Clinical Reports Project (SCRP);GeneDx;Invitae;Breast Cancer Information Core (BIC) (BRCA2);Counsyl;Michigan Medical Genetics Laboratories,University of Michigan;Ambry Genetics	Benign;Likely benign;Likely benign;Uncertain significance;Uncertain significance;Likely benign;Likely benign	Apr 03, 2007;Oct 25, 2016;Mar 27, 2016;May 29, 2002;Nov 17, 2015;Apr 21, 2016;Jun 10, 2015	0	benign	BE	BE
BRCA2	NM_000059	c.5070A>C	p.K1690N	missense	0.02	0.856	15.07	-0.384	0.194967	0.552	-0.116078	reviewed by expert panel	Evidence-based Network for the Interpretation of Germline Mutant Alleles (ENIGMA);Ambry Genetics;Michigan Medical Genetics Laboratories,University of Michigan;Genetics Diagnostic Laboratory,Children's Hospital of Eastern Ontario;GeneDx;Division of Genomic Diagnostics,The Children's Hospital of Philadelphia;Counsyl;Invitae;Breast Cancer Information Core (BIC) (BRCA2)	Benign;Benign;Likely benign;Uncertain significance;Likely benign;Uncertain significance;Likely benign;Benign;Uncertain significance	Aug 10, 2015;Nov 19, 2014;Nov 03, 2014;Jan 30, 2012;Sep 25, 2014;Apr 17, 2015;Mar 07, 2014;Feb 16, 2016;May 29, 2002	0	possibly damaging	BE	BE
BRCA2	NM_000059	c.5095G>A	p.D1699N	missense	0.42	0.004	7.21	-0.9015	-0.748517	0.094	-0.519859	criteria provided, conflicting interpretations	Sharing Clinical Reports Project (SCRP);Invitae;Ambry Genetics;Breast Cancer Information Core (BIC) (BRCA2)	Likely benign;Likely benign;Likely benign;Uncertain significance	Mar 05, 2012;Sep 26, 2015;Nov 17, 2015;Feb 16, 2001	0	benign	BE	BE
BRCA2	NM_000059	c.5170A>G	p.I1724V	missense	0.88	0.006	2.625	-0.8885	-0.950483	0.082	-0.521218	criteria provided, conflicting interpretations	Sharing Clinical Reports Project (SCRP);Ambry Genetics;Breast Cancer Information Core (BIC) (BRCA2);GeneDx;Invitae	Benign;Likely benign;Uncertain significance;Likely benign;Likely benign	May 01, 2012;Oct 24, 2015;Dec 23, 2003;Aug 19, 2014;Aug 17, 2015	0	benign	BE	BE
BRCA2	NM_000059	c.5171T>C	p.I1724T	missense	0.35	0.003	1.291	-0.9147	-0.88809	0.178	-0.487377	criteria provided, conflicting interpretations	Counsyl;GeneDx;Invitae;Quest Diagnostics Nichols Institute San Juan Capistrano;Ambry Genetics;Breast Cancer Information Core (BIC) (BRCA2)	Uncertain significance;Likely benign;Uncertain significance;Uncertain significance;Likely benign;Uncertain significance	Feb 19, 2016;Nov 16, 2015;Aug 26, 2015;Jun 04, 2016;Nov 05, 2015;May 29, 2002	0	benign	BE	BE
BRCA2	NM_000059	c.5191C>A	p.H1731N	missense	0.85	0.012	6.048	-0.9389	-1.00326	0.142	-0.496253	criteria provided, conflicting interpretations	Sharing Clinical Reports Project (SCRP);Ambry Genetics;Breast Cancer Information Core (BIC) (BRCA2);GeneDx;Invitae	Likely benign;Likely benign;Uncertain significance;Uncertain significance;Uncertain significance	Jun 06, 2012;Nov 18, 2015;Jan 18, 2007;Mar 11, 2014;Jan 07, 2015	0	benign	BE	BE
BRCA2	NM_000059	c.5198C>T	p.S1733F	missense	0.1	0.049	5.25	-0.9454	-0.550432	0.159	-0.268917	reviewed by expert panel	Genetics Diagnostic Laboratory,Children's Hospital of Eastern Ontario;Biesecker Lab/Human Development Section,National Institutes of Health;Sharing Clinical Reports Project (SCRP);Illumina Clinical Services Laboratory,Illumina;Evidence-based Network for the Interpretation of Germline Mutant Alleles (ENIGMA);Counsyl;Ambry Genetics;Breast Cancer Information Core (BIC) (BRCA2);Emory Genetics Laborat…	Likely benign;Uncertain significance;Likely benign;Likely benign;Benign;Likely benign;Benign;Uncertain significance;Uncertain significance;Likely benign;Likely benign;Likely benign;Benign	May 15, 2015;Jul 13, 2012;Feb 11, 2008;Jun 14, 2016;Aug 10, 2015;Feb 28, 2014;Nov 19, 2014;May 29, 2002;Jan 12, 2015;Apr 21, 2016;Jul 08, 2016;Jun 14, 2016;Mar 11, 2016	0	benign	BE	BE
BRCA2	NM_000059	c.5278T>G	p.S1760A	missense	0.17	0.787	14.1	-0.9761	0.259487	0.112	-0.402587	criteria provided, conflicting interpretations	Ambry Genetics;Sharing Clinical Reports Project (SCRP)	Likely benign;Uncertain significance	Sep 11, 2015;Apr 25, 2011	0	possibly damaging	BE	BE
BRCA2	NM_000059	c.5312G>A	p.G1771D	missense	0.6	0.018	2.599	-0.9335	-0.987674	0.144	-0.529994	reviewed by expert panel	Ambry Genetics;Breast Cancer Information Core (BIC) (BRCA2);Evidence-based Network for the Interpretation of Germline Mutant Alleles (ENIGMA);Invitae;Counsyl;GeneDx;Sharing Clinical Reports Project (SCRP);Genetics Diagnostic Laboratory,Children's Hospital of Eastern Ontario;Biesecker Lab/Human Development Section,National Institutes of Health;Illumina Clinical Services Laboratory,Illumina	Benign;not provided;Benign;Benign;Likely benign;Benign;Benign;Likely benign;Likely benign;Likely benign	Nov 19, 2014;-;Aug 10, 2015;Feb 23, 2016;Jan 02, 2014;Mar 06, 2014;Mar 16, 2006;Sep 06, 2013;Jul 13, 2012;Jun 14, 2016	0	benign	BE	BE
BRCA2	NM_000059	c.5344C>A	p.Q1782K	missense	0.48	0	0.017	-0.9203	-1.53153	0.137	-0.572364	criteria provided, conflicting interpretations	Counsyl;Invitae;Breast Cancer Information Core (BIC) (BRCA2);Ambry Genetics	Uncertain significance;not provided;Uncertain significance;Likely benign	Aug 19, 2016;Feb 01, 2013;Feb 20, 2004;Jul 11, 2014	0	benign	BE	BE
BRCA2	NM_000059	c.53G>A	p.R18H	missense	0.23	0.222	14.34	-0.7893	-0.272594	0.075	-0.414368	reviewed by expert panel	Evidence-based Network for the Interpretation of Germline Mutant Alleles (ENIGMA);Ambry Genetics;Invitae;Sharing Clinical Reports Project (SCRP);Counsyl;Breast Cancer Information Core (BIC) (BRCA2)	Benign;Benign;not provided;Likely benign;Likely benign;Uncertain significance	Aug 10, 2015;Nov 19, 2014;Feb 01, 2013;Aug 26, 2010;Oct 02, 2014;Jun 12, 2000	0	benign	BE	BE
BRCA2	NM_000059	c.5423T>C	p.I1808T	missense	0.45	0	0.006	-0.9242	-1.79661	0.065	-0.627471	criteria provided, conflicting interpretations	Sharing Clinical Reports Project (SCRP);Ambry Genetics	Uncertain significance;Likely benign	Apr 15, 2010;Jun 18, 2015	0	benign	BE	BE
BRCA2	NM_000059	c.5455C>T	p.P1819S	missense	1	0.007	0.242	-0.8842	-1.27184	0.235	-0.502297	reviewed by expert panel	Breast Cancer Information Core (BIC) (BRCA2);Evidence-based Network for the Interpretation of Germline Mutant Alleles (ENIGMA);Invitae;Centre for Mendelian Genomics,University Medical Centre Ljubljana;Sharing Clinical Reports Project (SCRP);Ambry Genetics;GeneDx	Uncertain significance;Benign;Benign;Likely benign;Benign;Benign;Likely benign	May 29, 2002;Aug 10, 2015;Mar 14, 2016;Sep 21, 2015;Sep 30, 2008;Nov 19, 2014;Dec 14, 2016	0	benign	BE	BE
BRCA2	NM_000059	c.5474C>T	p.A1825V	missense	1	0.005	0.045	-1.0007	-1.21828	0.269	-0.340711	criteria provided, single submitter	Ambry Genetics;Sharing Clinical Reports Project (SCRP)	Likely benign;Benign	Nov 06, 2015;Mar 27, 2012	0	benign	BE	BE
BRCA2	NM_000059	c.5495C>A	p.S1832Y	missense	0.08	0.687	8.764	-0.4259	-0.104505	0.409	-0.105791	criteria provided, conflicting interpretations	Ambry Genetics;GeneDx;Sharing Clinical Reports Project (SCRP);Invitae	Likely benign;Uncertain significance;Likely benign;Uncertain significance	Dec 06, 2015;Feb 23, 2016;Sep 12, 2012;Nov 19, 2015	0	possibly damaging	BE	BE
BRCA2	NM_000059	c.5498A>G	p.N1833S	missense	0.64	0.038	5.229	-0.9883	-0.731725	0.136	-0.288996	criteria provided, conflicting interpretations	Ambry Genetics;Invitae	Likely benign;Uncertain significance	Mar 30, 2016;Oct 14, 2015	0	benign	BE	BE
BRCA2	NM_000059	c.5508T>G	p.N1836K	missense	0.41	0.089	11.3	-0.8813	-0.542906	0.307	-0.223568	criteria provided, conflicting interpretations	Invitae;Breast Cancer Information Core (BIC) (BRCA2);Ambry Genetics;Sharing Clinical Reports Project (SCRP)	Uncertain significance;Uncertain significance;Likely benign;Likely benign	Jun 11, 2014;Feb 20, 2004;Mar 30, 2016;May 01, 2012	0	benign	BE	BE
BRCA2	NM_000059	c.551T>C	p.L184P	missense	0	0.999	20	-1.1934	0.418314	0.264	-0.142455	criteria provided, conflicting interpretations	Sharing Clinical Reports Project (SCRP);Breast Cancer Information Core (BIC) (BRCA2);GeneDx;Invitae	Likely benign;Uncertain significance;Likely benign;not provided	Oct 24, 2012;-;Aug 07, 2015;Feb 01, 2013	0	probably damaging	BE	BE
BRCA2	NM_000059	c.5552T>G	p.I1851S	missense	0.68	0.023	6.118	-0.9632	-1.13359	0.346	-0.187985	criteria provided, conflicting interpretations	GeneDx;Sharing Clinical Reports Project (SCRP);Ambry Genetics;Biesecker Lab/Human Development Section,National Institutes of Health;Invitae;Breast Cancer Information Core (BIC) (BRCA2)	Likely benign;Benign;Benign;Uncertain significance;Likely benign;Uncertain significance	Nov 18, 2016;Dec 10, 2008;Nov 19, 2014;Jul 13, 2012;Jan 28, 2016;May 29, 2002	0	benign	BE	BE
BRCA2	NM_000059	c.5634C>G	p.N1878K	missense	0.14	0.011	4.413	-0.9889	-1.56063	0.165	-0.370331	criteria provided, conflicting interpretations	Genetics Diagnostic Laboratory,Children's Hospital of Eastern Ontario;Breast Cancer Information Core (BIC) (BRCA2);GeneDx;Counsyl;Invitae;Ambry Genetics;Sharing Clinical Reports Project (SCRP)	Uncertain significance;Uncertain significance;Likely benign;Uncertain significance;Uncertain significance;Likely benign;Likely benign	Apr 08, 2013;Feb 20, 2004;Apr 04, 2016;Jun 14, 2016;Dec 07, 2015;Jun 17, 2015;May 01, 2012	0	benign	BE	BE
BRCA2	NM_000059	c.5635G>A	p.E1879K	missense	0.43	0.017	6.157	-0.9977	-1.09873	0.343	-0.225732	criteria provided, conflicting interpretations	Quest Diagnostics Nichols Institute San Juan Capistrano;Invitae;Genetics Diagnostic Laboratory,Children's Hospital of Eastern Ontario;GeneDx;Sharing Clinical Reports Project (SCRP);Illumina Clinical Services Laboratory,Illumina;Breast Cancer Information Core (BIC) (BRCA2);Ambry Genetics;Illumina Clinical Services Laboratory,Illumina	Uncertain significance;Benign;Uncertain significance;Likely benign;Benign;Likely benign;Uncertain significance;Likely benign;Likely benign	May 28, 2016;Jan 29, 2016;May 08, 2013;Nov 22, 2016;Aug 24, 2009;Jun 14, 2016;May 29, 2002;Aug 28, 2015;Jun 14, 2016	0	benign	BE	BE
BRCA2	NM_000059	c.5640T>G	p.N1880K	missense	0.05	0.024	7.498	-1.0324	-0.855682	0.116	-0.29393	criteria provided, conflicting interpretations	Invitae;Breast Cancer Information Core (BIC) (BRCA2);Illumina Clinical Services Laboratory,Illumina;ITMI;Ambry Genetics;CSER_CC_NCGL University of Washington Medical Center;Counsyl;GeneDx;Genetics Diagnostic Laboratory,Children's Hospital of Eastern Ontario;Emory Genetics Laboratory,Emory University;Sharing Clinical Reports Project (SCRP);Illumina Clinical Services Laboratory,Illumina;Michigan Me…	Benign;Uncertain significance;Likely benign;not provided;Benign;Likely benign;Benign;Benign;Benign;Benign;Benign;Likely benign;Likely benign	Mar 31, 2016;May 29, 2002;Jun 14, 2016;Sep 19, 2013;Nov 19, 2014;Jun 01, 2014;May 23, 2014;Sep 19, 2014;May 03, 2012;Dec 04, 2014;Aug 01, 2008;Jun 14, 2016;Apr 21, 2016	0	benign	BE	BE
BRCA2	NM_000059	c.5649A>C	p.K1883N	missense	0.49	0	0.063	-1.0408	-1.59946	0.128	-0.500455	criteria provided, conflicting interpretations	Sharing Clinical Reports Project (SCRP);Ambry Genetics;Breast Cancer Information Core (BIC) (BRCA2)	Uncertain significance;Likely benign;Uncertain significance	Mar 13, 2008;Jun 17, 2015;May 29, 2002	0	benign	BE	BE
BRCA2	NM_000059	c.5704G>A	p.D1902N	missense	0.44	0.016	9.433	-0.9271	-0.584223	0.095	-0.350513	reviewed by expert panel	Breast Cancer Information Core (BIC) (BRCA2);ITMI;Michigan Medical Genetics Laboratories,University of Michigan;Illumina Clinical Services Laboratory,Illumina;Counsyl;Invitae;Vantari Genetics;Emory Genetics Laboratory,Emory University;Ambry Genetics;GeneDx;Illumina Clinical Services Laboratory,Illumina;Evidence-based Network for the Interpretation of Germline Mutant Alleles (ENIGMA)	Benign;not provided;Benign;Likely benign;Benign;Benign;Likely benign;Benign;Benign;Benign;Likely benign;Benign	May 29, 2002;Sep 19, 2013;Apr 21, 2016;Jun 14, 2016;Apr 28, 2014;Mar 27, 2016;Dec 21, 2015;May 22, 2015;Nov 19, 2014;Oct 15, 2013;Jun 14, 2016;Jan 12, 2015	0	benign	BE	BE
BRCA2	NM_000059	c.5710C>G	p.L1904V	missense	0.51	0.001	0.18	-0.9771	-1.28289	0.401	-0.126858	reviewed by expert panel	Sharing Clinical Reports Project (SCRP);CSER_CC_NCGL University of Washington Medical Center;Counsyl;Evidence-based Network for the Interpretation of Germline Mutant Alleles (ENIGMA);Ambry Genetics;Breast Cancer Information Core (BIC) (BRCA2);Invitae;GeneDx	Benign;Likely benign;Benign;Benign;Benign;Uncertain significance;Benign;Likely benign	Dec 05, 2012;Jun 01, 2014;Jan 13, 2016;Aug 10, 2015;Nov 19, 2014;May 29, 2002;Feb 03, 2016;Dec 03, 2015	0	benign	BE	BE
BRCA2	NM_000059	c.5723T>C	p.L1908P	missense	0.21	0.001	0.801	-0.9505	-1.47962	0.116	-0.433396	criteria provided, conflicting interpretations	Counsyl;Sharing Clinical Reports Project (SCRP);Breast Cancer Information Core (BIC) (BRCA2);Ambry Genetics;Invitae	Uncertain significance;Benign;Uncertain significance;Likely benign;not provided	Apr 14, 2016;Feb 02, 2012;May 29, 2002;Jun 30, 2015;Feb 01, 2013	0	benign	BE	BE
BRCA2	NM_000059	c.5729A>T	p.N1910I	missense	0.03	0.009	1.517	-0.9853	-1.40592	0.307	-0.319459	criteria provided, conflicting interpretations	Ambry Genetics;Sharing Clinical Reports Project (SCRP)	Uncertain significance;Likely benign	Mar 04, 2016;May 01, 2012	0	benign	BE	BE
BRCA2	NM_000059	c.5732A>G	p.D1911G	missense	0.39	0.001	0.127	-1.0339	-1.08776	0.254	-0.374175	criteria provided, single submitter	Ambry Genetics	Likely benign	2014-03-03	0	benign	BE	BE
BRCA2	NM_000059	c.5737T>C	p.C1913R	missense	0.38	0.002	0.917	-0.992	-1.58478	0.287	-0.349852	criteria provided, conflicting interpretations	Invitae;Ambry Genetics;Sharing Clinical Reports Project (SCRP);Counsyl;Breast Cancer Information Core (BIC) (BRCA2);GeneDx	not provided;Likely benign;Benign;Uncertain significance;Uncertain significance;Likely benign	Feb 01, 2013;Jun 18, 2015;May 01, 2012;Sep 09, 2016;Aug 16, 2000;Jun 22, 2016	0	benign	BE	BE
BRCA2	NM_000059	c.5737T>G	p.C1913G	missense	0.33	0.001	0.687	-0.9927	-1.57991	0.314	-0.379427	criteria provided, conflicting interpretations	GeneDx;Genetics Diagnostic Laboratory,Children's Hospital of Eastern Ontario;Ambry Genetics;Breast Cancer Information Core (BIC) (BRCA2);Sharing Clinical Reports Project (SCRP)	Uncertain significance;Uncertain significance;Likely benign;Uncertain significance;Likely benign	Aug 04, 2016;Oct 08, 2014;Jun 26, 2015;Feb 20, 2004;Dec 06, 2013	0	benign	BE	BE
BRCA2	NM_000059	c.5744C>T	p.T1915M	missense	0.13	0	0.017	-1.0364	-1.2497	0.143	-0.48055	reviewed by expert panel	Genetics Diagnostic Laboratory,Children's Hospital of Eastern Ontario;Evidence-based Network for the Interpretation of Germline Mutant Alleles (ENIGMA);Pathway Genomics;Sharing Clinical Reports Project (SCRP);Ambry Genetics;Laboratory of Genomics and Molecular Biology,A. C. Camargo Cancer Center;Division of Genomic Diagnostics,The Children's Hospital of Philadelphia;Laboratory for Molecular Medic…	Benign;Benign;Likely benign;Benign;Benign;Uncertain significance;Benign;Benign;Benign;Benign;Likely benign;Benign;Benign;Likely benign;Benign;Benign;not provided;Benign;Uncertain significance	Nov 14, 2012;Jan 12, 2015;Jul 24, 2014;Mar 15, 2011;Nov 19, 2014;-;Mar 25, 2015;Jun 29, 2015;Jul 13, 2012;Jan 02, 2014;Dec 17, 2015;-;Sep 16, 2013;Jun 14, 2016;Nov 09, 2015;Apr 09, 2015;Sep 19, 2013;Nov 03, 2014;Dec 17, 2010	0	benign	BE	BE
BRCA2	NM_000059	c.5752C>T	p.H1918Y	missense	0.13	0	0.031	-0.8714	-0.98038	0.308	-0.315577	reviewed by expert panel	Ambry Genetics;Breast Cancer Information Core (BIC) (BRCA2);Counsyl;GeneDx;PreventionGenetics,PreventionGenetics;Invitae;Genetics Diagnostic Laboratory,Children's Hospital of Eastern Ontario;Sharing Clinical Reports Project (SCRP);Evidence-based Network for the Interpretation of Germline Mutant Alleles (ENIGMA)	Benign;Uncertain significance;Likely benign;Likely benign;Likely benign;Likely benign;Likely benign;Likely benign;Benign	Nov 19, 2014;May 29, 2002;Apr 17, 2014;Nov 08, 2016;-;Mar 14, 2016;May 28, 2013;Feb 24, 2011;Aug 10, 2015	0	benign	BE	BE
BRCA2	NM_000059	c.5753A>G	p.H1918R	missense	0.67	0.001	5.847	-1.0432	-1.00629	0.36	-0.218324	criteria provided, conflicting interpretations	Ambry Genetics;Breast Cancer Information Core (BIC) (BRCA2);Invitae	Likely benign;Uncertain significance;Uncertain significance	Oct 16, 2015;Nov 13, 1997;Oct 30, 2015	0	benign	BE	BE
BRCA2	NM_000059	c.575T>C	p.M192T	missense	0	0.997	20.4	-1.1027	0.515932	0.233	-0.204464	criteria provided, conflicting interpretations	Invitae;Sharing Clinical Reports Project (SCRP);Ambry Genetics;GeneDx;Breast Cancer Information Core (BIC) (BRCA2);Counsyl	not provided;Likely benign;Uncertain significance;Likely benign;Uncertain significance;Uncertain significance	Feb 01, 2013;May 01, 2012;May 06, 2015;Apr 25, 2014;May 29, 2002;Dec 18, 2015	0	probably damaging	BE	BE
BRCA2	NM_000059	c.5768A>C	p.D1923A	missense	0.29	0.035	12.11	-0.8242	-0.660111	0.458	-0.0706908	criteria provided, conflicting interpretations	Breast Cancer Information Core (BIC) (BRCA2);Michigan Medical Genetics Laboratories,University of Michigan;Invitae;GeneDx;Sharing Clinical Reports Project (SCRP);Ambry Genetics	Uncertain significance;Likely benign;Benign;Likely benign;Benign;Benign	Feb 20, 2004;Apr 21, 2016;Mar 17, 2016;Dec 07, 2016;Feb 23, 2009;Nov 19, 2014	0	benign	BE	BE
BRCA2	NM_000059	c.5785A>G	p.I1929V	missense	0.31	0.003	0.244	-0.9947	-1.52633	0.174	-0.364806	reviewed by expert panel	Invitae;Breast Cancer Information Core (BIC) (BRCA2);GeneDx;Ambry Genetics;Genetics Diagnostic Laboratory,Children's Hospital of Eastern Ontario;Sharing Clinical Reports Project (SCRP);Illumina Clinical Services Laboratory,Illumina;Counsyl;Michigan Medical Genetics Laboratories,University of Michigan;Evidence-based Network for the Interpretation of Germline Mutant Alleles (ENIGMA);Emory Genetics …	Benign;not provided;Benign;Benign;Likely benign;Benign;Likely benign;Benign;Benign;Benign;Likely benign;Likely benign	Mar 12, 2016;-;Jul 07, 2016;Nov 19, 2014;Feb 05, 2015;May 01, 2012;Jun 14, 2016;May 16, 2014;Apr 21, 2016;Aug 10, 2015;Jul 25, 2014;Jul 24, 2014	0	benign	BE	BE
BRCA2	NM_000059	c.5839C>T	p.P1947S	missense	0.73	0.009	0.904	-0.9142	-1.16825	0.202	-0.504188	criteria provided, conflicting interpretations	Counsyl;Ambry Genetics;Breast Cancer Information Core (BIC) (BRCA2);Genetics Diagnostic Laboratory,Children's Hospital of Eastern Ontario;Invitae	Uncertain significance;Likely benign;Uncertain significance;Uncertain significance;Uncertain significance	Nov 21, 2015;Dec 09, 2014;Dec 23, 2003;Aug 11, 2015;Nov 27, 2015	0	benign	BE	BE
BRCA2	NM_000059	c.5879G>A	p.C1960Y	missense	0.87	0.01	0.001	-0.9275	-1.36572	0.219	-0.518101	criteria provided, conflicting interpretations	Ambry Genetics;GeneDx;Breast Cancer Information Core (BIC) (BRCA2);Invitae;Sharing Clinical Reports Project (SCRP)	Likely benign;Likely benign;Uncertain significance;Benign;Benign	Jul 27, 2015;Oct 11, 2016;Feb 20, 2004;Jan 01, 2016;May 01, 2012	0	benign	BE	BE
BRCA2	NM_000059	c.5882G>A	p.S1961N	missense	0.7	0	0.004	-0.8929	-1.13506	0.049	-0.623724	criteria provided, conflicting interpretations	Sharing Clinical Reports Project (SCRP);Invitae;Breast Cancer Information Core (BIC) (BRCA2);Ambry Genetics	Benign;Likely benign;Uncertain significance;Likely benign	Mar 12, 2012;Dec 13, 2015;Jun 20, 2002;Jun 28, 2015	0	benign	BE	BE
BRCA2	NM_000059	c.5893C>T	p.L1965F	missense	0.7	0.002	1.392	-0.8621	-1.32718	0.041	-0.578403	criteria provided, conflicting interpretations	Sharing Clinical Reports Project (SCRP);Quest Diagnostics Nichols Institute San Juan Capistrano;Ambry Genetics	Uncertain significance;Uncertain significance;Likely benign	Apr 18, 2012;Apr 23, 2016;Dec 08, 2015	0	benign	BE	BE
BRCA2	NM_000059	c.5896C>T	p.H1966Y	missense	0.04	0.003	2.995	-0.8719	-0.883067	0.184	-0.467932	criteria provided, conflicting interpretations	Ambry Genetics;Vantari Genetics;Breast Cancer Information Core (BIC) (BRCA2);Sharing Clinical Reports Project (SCRP);GeneDx;Invitae	Uncertain significance;Likely benign;Uncertain significance;Likely benign;Likely benign;Uncertain significance	Nov 06, 2014;Nov 26, 2015;Feb 20, 2004;Feb 11, 2010;Mar 03, 2016;Dec 19, 2015	0	benign	BE	BE
BRCA2	NM_000059	c.5897A>G	p.H1966R	missense	0.09	0.002	1.562	-0.8788	-1.05075	0.196	-0.48922	criteria provided, conflicting interpretations	Invitae;Sharing Clinical Reports Project (SCRP);GeneDx;Genetics Diagnostic Laboratory,Children's Hospital of Eastern Ontario;Ambry Genetics;Breast Cancer Information Core (BIC) (BRCA2)	Uncertain significance;Benign;Likely benign;Uncertain significance;Likely benign;Uncertain significance	Jan 21, 2016;Jan 14, 2011;Jun 26, 2014;Apr 12, 2013;Sep 30, 2015;Feb 20, 2004	0	benign	BE	BE
BRCA2	NM_000059	c.5921C>T	p.T1974I	missense	0.48	0.008	2.093	-0.9337	-0.842188	0.273	-0.308594	criteria provided, conflicting interpretations	Ambry Genetics;Sharing Clinical Reports Project (SCRP);Invitae	Likely benign;Likely benign;Uncertain significance	Apr 07, 2016;Dec 07, 2009;Dec 28, 2015	0	benign	BE	BE
BRCA2	NM_000059	c.5986G>A	p.A1996T	missense	0	0.68	20.3	0.1413	0.476995	0.563	0.0350906	criteria provided, conflicting interpretations	Invitae;GeneDx;Ambry Genetics;Sharing Clinical Reports Project (SCRP);Breast Cancer Information Core (BIC) (BRCA2);Illumina Clinical Services Laboratory,Illumina;Illumina Clinical Services Laboratory,Illumina	Benign;Uncertain significance;Likely benign;Benign;Uncertain significance;Likely benign;Likely benign	Mar 21, 2016;Apr 24, 2014;Nov 11, 2015;Jun 05, 2012;Feb 16, 2001;Jun 14, 2016;Jun 14, 2016	0	possibly damaging	BE	BE
BRCA2	NM_000059	c.6038A>G	p.K2013R	missense	0.53	0.001	3.705	-0.9225	-1.17829	0.317	-0.477967	criteria provided, single submitter	Ambry Genetics	Likely benign	2015-09-04	0	benign	BE	BE
BRCA2	NM_000059	c.6100C>T	p.R2034C	missense	0.16	0.118	8.253	-0.915	-0.659152	0.181	-0.445707	reviewed by expert panel	Counsyl;Invitae;Emory Genetics Laboratory,Emory University;Illumina Clinical Services Laboratory,Illumina;Biesecker Lab/Human Development Section,National Institutes of Health;Michigan Medical Genetics Laboratories,University of Michigan;Ambry Genetics;Evidence-based Network for the Interpretation of Germline Mutant Alleles (ENIGMA);Genetics Diagnostic Laboratory,Children's Hospital of Eastern On…	Benign;Benign;Benign;Likely benign;Benign;Benign;Benign;Benign;Benign;Uncertain significance;not provided;Likely benign;Likely benign;Benign;Benign	Feb 06, 2014;Mar 27, 2016;Aug 18, 2014;Jun 14, 2016;Jul 13, 2012;Nov 03, 2014;Nov 19, 2014;Aug 10, 2015;Oct 07, 2015;May 29, 2002;Sep 19, 2013;May 01, 2016;Jul 24, 2014;Mar 10, 2011;Oct 09, 2013	0	benign	BE	BE
BRCA2	NM_000059	c.6125A>C	p.Q2042P	missense	0.27	0.001	0.448	-0.9123	-1.48776	0.156	-0.555475	criteria provided, conflicting interpretations	Ambry Genetics;Invitae;Breast Cancer Information Core (BIC) (BRCA2);Counsyl;Division of Genomic Diagnostics,The Children's Hospital of Philadelphia;Sharing Clinical Reports Project (SCRP)	Benign;not provided;Uncertain significance;Uncertain significance;Uncertain significance;Uncertain significance	Aug 21, 2015;Feb 01, 2013;Jun 12, 2000;Mar 02, 2016;Jun 08, 2015;Jul 25, 2013	0	benign	BE	BE
BRCA2	NM_000059	c.6131G>C	p.G2044A	missense	0.69	0.007	0.438	-0.8954	-1.46815	0.172	-0.50266	criteria provided, conflicting interpretations	Invitae;Ambry Genetics;Genetics Diagnostic Laboratory,Children's Hospital of Eastern Ontario;Breast Cancer Information Core (BIC) (BRCA2);Sharing Clinical Reports Project (SCRP)	Likely benign;Benign;Uncertain significance;Uncertain significance;Benign	Dec 22, 2015;Aug 15, 2015;Dec 11, 2015;Feb 20, 2004;Apr 22, 2010	0	benign	BE	BE
BRCA2	NM_000059	c.6131G>T	p.G2044V	missense	0.26	0.014	1.302	-0.9451	-1.35584	0.251	-0.159609	criteria provided, conflicting interpretations	Laboratory of Genomics and Molecular Biology,A. C. Camargo Cancer Center;Invitae;Sharing Clinical Reports Project (SCRP);Breast Cancer Information Core (BIC) (BRCA2);Ambry Genetics;Counsyl	Uncertain significance;Likely benign;Benign;Uncertain significance;Benign;Likely benign	-;Mar 08, 2016;Mar 02, 2011;May 29, 2002;Nov 19, 2014;May 10, 2014	0	benign	BE	BE
BRCA2	NM_000059	c.6143A>T	p.N2048I	missense	0.15	0.725	10.41	-0.8276	-0.419297	0.114	-0.308552	reviewed by expert panel	Ambry Genetics;Breast Cancer Information Core (BIC) (BRCA2);Invitae;Evidence-based Network for the Interpretation of Germline Mutant Alleles (ENIGMA);GeneDx	Benign;Uncertain significance;Likely benign;Benign;Likely benign	Nov 19, 2014;May 29, 2002;Mar 27, 2016;Aug 10, 2015;Sep 01, 2016	0	possibly damaging	BE	BE
BRCA2	NM_000059	c.6220C>A	p.H2074N	missense	0.26	0.004	8.558	-1.034	-0.904971	0.109	-0.342849	reviewed by expert panel	Sharing Clinical Reports Project (SCRP);Emory Genetics Laboratory,Emory University;Breast Cancer Information Core (BIC) (BRCA2);Evidence-based Network for the Interpretation of Germline Mutant Alleles (ENIGMA);Ambry Genetics;ITMI;Illumina Clinical Services Laboratory,Illumina;Invitae;Illumina Clinical Services Laboratory,Illumina;GeneDx	Benign;Benign;Uncertain significance;Benign;Benign;not provided;Likely benign;Benign;Likely benign;Benign	Apr 20, 2011;Jan 06, 2014;May 29, 2002;Aug 10, 2015;Nov 19, 2014;Sep 19, 2013;Jun 14, 2016;Mar 17, 2016;Jun 14, 2016;Nov 04, 2013	0	benign	BE	BE
BRCA2	NM_000059	c.6225A>C	p.K2075N	missense	0.01	0.99	15.24	0.3541	0.347314	0.622	-0.0590493	criteria provided, conflicting interpretations	Sharing Clinical Reports Project (SCRP);GeneDx;Breast Cancer Information Core (BIC) (BRCA2);Ambry Genetics	Likely benign;Uncertain significance;Uncertain significance;Likely benign	Jun 13, 2012;Jun 01, 2016;Feb 20, 2004;Jul 13, 2015	0	probably damaging		BE
BRCA2	NM_000059	c.6271A>C	p.S2091R	missense	0.58	0.099	3.486	-0.9143	-1.08426	0.255	-0.380906	criteria provided, conflicting interpretations	Sharing Clinical Reports Project (SCRP);Invitae;Ambry Genetics	Likely benign;Uncertain significance;Likely benign	May 07, 2012;Feb 01, 2016;Feb 29, 2016	0	benign	BE	BE
BRCA2	NM_000059	c.6290C>T	p.T2097M	missense	0.11	0.209	3	-0.9046	-0.527634	0.226	-0.444938	criteria provided, conflicting interpretations	Invitae;Sharing Clinical Reports Project (SCRP);Ambry Genetics;Breast Cancer Information Core (BIC) (BRCA2)	Uncertain significance;Benign;Likely benign;Uncertain significance	Nov 13, 2015;May 01, 2012;Mar 23, 2016;Feb 20, 2004	0	benign	BE	BE
BRCA2	NM_000059	c.6317T>C	p.L2106P	missense	0.23	0.004	4.561	-0.9208	-1.27706	0.076	-0.559843	criteria provided, conflicting interpretations	Breast Cancer Information Core (BIC) (BRCA2);Ambry Genetics;Sharing Clinical Reports Project (SCRP);GeneDx;Invitae	Uncertain significance;Likely benign;Benign;Likely benign;Likely benign	May 29, 2002;Oct 29, 2015;Mar 17, 2011;Sep 01, 2016;Dec 30, 2015	0	benign	BE	BE
BRCA2	NM_000059	c.631G>A	p.V211I	missense	0.11	0.257	25.5	-0.8325	0.230904	0.185	-0.132866	criteria provided, multiple submitters, no conflicts	Breast Cancer Information Core (BIC) (BRCA2);Consortium of Investigators of Modifiers of BRCA1/2 (CIMBA), c/o University of Cambridge;Invitae;Ambry Genetics;GeneDx	Pathogenic;Pathogenic;not provided;Pathogenic;Pathogenic	May 29, 2002;Oct 02, 2015;Feb 01, 2013;May 14, 2015;Mar 02, 2016	1	benign	BE	BE
BRCA2	NM_000059	c.631G>C	p.V211L	missense	0.08	0.196	25	-0.8582	0.217025	0.156	-0.264901	criteria provided, single submitter	Breast Cancer Information Core (BIC) (BRCA2);Invitae;Sharing Clinical Reports Project (SCRP);Consortium of Investigators of Modifiers of BRCA1/2 (CIMBA), c/o University of Cambridge	Pathogenic;not provided;Pathogenic;Pathogenic	May 29, 2002;Feb 01, 2013;Oct 09, 2013;Oct 02, 2015	1	benign	BE	BE
BRCA2	NM_000059	c.6322C>T	p.R2108C	missense	0.1	0	6.092	-0.9306	-1.43146	0.24	-0.537496	criteria provided, conflicting interpretations	Michigan Medical Genetics Laboratories,University of Michigan;Genetics Diagnostic Laboratory,Children's Hospital of Eastern Ontario;GeneDx;ITMI;Illumina Clinical Services Laboratory,Illumina;Invitae;Ambry Genetics;Breast Cancer Information Core (BIC) (BRCA2);Counsyl;Illumina Clinical Services Laboratory,Illumina;Biesecker Lab/Human Development Section,National Institutes of Health	Benign;Uncertain significance;Likely benign;not provided;Likely benign;Benign;Benign;Uncertain significance;Likely benign;Likely benign;Uncertain significance	Apr 21, 2016;Dec 12, 2012;Nov 22, 2016;Sep 19, 2013;Jun 14, 2016;Mar 25, 2016;Nov 19, 2014;May 29, 2002;Nov 16, 2014;Jun 14, 2016;Jul 13, 2012	0	benign	BE	BE
BRCA2	NM_000059	c.6323G>A	p.R2108H	missense	0.23	0.042	5.717	-0.8942	-0.800409	0.205	-0.16514	reviewed by expert panel	Ambry Genetics;Illumina Clinical Services Laboratory,Illumina;Invitae;GeneDx;Michigan Medical Genetics Laboratories,University of Michigan;Illumina Clinical Services Laboratory,Illumina;Pathway Genomics;Emory Genetics Laboratory,Emory University;Evidence-based Network for the Interpretation of Germline Mutant Alleles (ENIGMA);Sharing Clinical Reports Project (SCRP);Breast Cancer Information Core …	Benign;Likely benign;Benign;Benign;Benign;Likely benign;Benign;Benign;Benign;Benign;Uncertain significance;Likely benign;Benign;Likely benign	Nov 19, 2014;Jun 14, 2016;Mar 27, 2016;Dec 23, 2013;Apr 21, 2016;Jun 14, 2016;Jul 24, 2014;Dec 11, 2014;Aug 10, 2015;Oct 10, 2012;May 29, 2002;Jun 01, 2014;Jan 05, 2016;Jan 02, 2014	0	benign	BE	BE
BRCA2	NM_000059	c.6323G>T	p.R2108L	missense	0.44	0.001	4.471	-0.9064	-0.954869	0.324	-0.439797	criteria provided, conflicting interpretations	Sharing Clinical Reports Project (SCRP);Breast Cancer Information Core (BIC) (BRCA2);Invitae;Ambry Genetics	Likely benign;Uncertain significance;Uncertain significance;Likely benign	Mar 08, 2012;Dec 23, 2003;Sep 14, 2015;Nov 05, 2015	0	benign	BE	BE
BRCA2	NM_000059	c.6325G>A	p.V2109I	missense	0.38	0.001	1.747	-0.894	-1.57747	0.092	-0.610096	criteria provided, conflicting interpretations	Biesecker Lab/Human Development Section,National Institutes of Health;Ambry Genetics;Invitae;Illumina Clinical Services Laboratory,Illumina;Sharing Clinical Reports Project (SCRP);GeneDx;Laboratory of Molecular Diagnosis of Cancer,West China Hospital, Sichuan University;Breast Cancer Information Core (BIC) (BRCA2);Illumina Clinical Services Laboratory,Illumina	Uncertain significance;Likely benign;Benign;Likely benign;Benign;Likely benign;Uncertain significance;Uncertain significance;Likely benign	Jul 13, 2012;Sep 24, 2015;Sep 03, 2015;Jun 14, 2016;Oct 28, 2008;Dec 15, 2015;Nov 01, 2015;May 29, 2002;Jun 14, 2016	0	benign	BE	BE
BRCA2	NM_000059	c.6338A>G	p.N2113S	missense	0.16	0.002	2.298	-0.9017	-1.3404	0.099	-0.564274	reviewed by expert panel	GeneDx;Counsyl;Ambry Genetics;Breast Cancer Information Core (BIC) (BRCA2);Invitae;Sharing Clinical Reports Project (SCRP);Biesecker Lab/Human Development Section,National Institutes of Health;Evidence-based Network for the Interpretation of Germline Mutant Alleles (ENIGMA)	Likely benign;Likely benign;Benign;Uncertain significance;Likely benign;Uncertain significance;Uncertain significance;Benign	Oct 09, 2014;Oct 14, 2014;Nov 19, 2014;May 29, 2002;Feb 25, 2016;Mar 08, 2006;Jul 13, 2012;Aug 10, 2015	0	benign	BE	BE
BRCA2	NM_000059	c.6347A>G	p.H2116R	missense	0.31	0.383	5.129	-0.8823	-0.181515	0.213	-0.290556	reviewed by expert panel	Counsyl;CSER_CC_NCGL University of Washington Medical Center;GeneDx;Biesecker Lab/Human Development Section,National Institutes of Health;Evidence-based Network for the Interpretation of Germline Mutant Alleles (ENIGMA);Emory Genetics Laboratory,Emory University;Invitae;Vantari Genetics;Genetics Diagnostic Laboratory,Children's Hospital of Eastern Ontario;Ambry Genetics;Breast Cancer Information …	Likely benign;Likely benign;Benign;Likely benign;Benign;Benign;Benign;Likely benign;Likely benign;Benign;Benign;Likely benign;Benign;Likely benign;Benign;not provided	Feb 18, 2014;Jun 01, 2014;Nov 06, 2013;Jul 13, 2012;Sep 28, 2016;Jul 08, 2015;Nov 02, 2015;Jan 04, 2016;Apr 05, 2013;Nov 19, 2014;May 29, 2002;Jun 14, 2016;Nov 03, 2014;Jun 14, 2016;Oct 01, 2015;Sep 19, 2013	0	benign	BE	BE
BRCA2	NM_000059	c.6362A>G	p.E2121G	missense	0.02	0.053	7.914	-0.8779	-0.583084	0.182	-0.229461	criteria provided, conflicting interpretations	Invitae;Sharing Clinical Reports Project (SCRP)	Uncertain significance;Likely benign	Jan 16, 2016;May 31, 2012	0	benign	BE	BE
BRCA2	NM_000059	c.6412G>T	p.V2138F	missense	0.19	0.037	2.585	-0.9308	-1.37192	0.204	-0.496642	criteria provided, conflicting interpretations	Illumina Clinical Services Laboratory,Illumina;Laboratory of Genomics and Molecular Biology,A. C. Camargo Cancer Center;ITMI;Ambry Genetics;GeneDx;Michigan Medical Genetics Laboratories,University of Michigan;Illumina Clinical Services Laboratory,Illumina;Sharing Clinical Reports Project (SCRP);Counsyl;Emory Genetics Laboratory,Emory University;Invitae;Breast Cancer Information Core (BIC) (BRCA2)	Likely benign;Uncertain significance;not provided;Benign;Benign;Benign;Likely benign;Benign;Benign;Benign;Benign;Uncertain significance	Jun 14, 2016;-;Sep 19, 2013;Nov 19, 2014;Oct 17, 2013;Apr 21, 2016;Jun 14, 2016;May 01, 2012;Jan 21, 2014;Aug 04, 2014;Mar 28, 2016;May 29, 2002	0	benign	BE	BE
BRCA2	NM_000059	c.6443C>A	p.S2148Y	missense	1	0.086	1.874	-0.8135	-0.750286	0.532	-0.121993	criteria provided, conflicting interpretations	Ambry Genetics;Invitae;Counsyl;Quest Diagnostics Nichols Institute San Juan Capistrano;Breast Cancer Information Core (BIC) (BRCA2);Sharing Clinical Reports Project (SCRP)	Likely benign;Uncertain significance;Uncertain significance;Uncertain significance;Uncertain significance;Benign	Oct 23, 2014;Feb 27, 2016;Dec 18, 2015;May 13, 2016;Feb 20, 2004;Apr 27, 2012	0	benign	BE	BE
BRCA2	NM_000059	c.6455C>A	p.S2152Y	missense	0	0.311	6.524	-0.5724	-0.611353	0.512	-0.0650661	criteria provided, conflicting interpretations	GeneDx;Invitae;Breast Cancer Information Core (BIC) (BRCA2);Ambry Genetics;Sharing Clinical Reports Project (SCRP)	Likely benign;Benign;Uncertain significance;Likely benign;Benign	Dec 01, 2016;Oct 04, 2015;May 29, 2002;Jun 28, 2015;May 01, 2012	0	benign	BE	BE
BRCA2	NM_000059	c.6479A>G	p.Q2160R	missense	0.81	0.004	0.013	-0.9449	-0.754393	0.394	-0.148803	criteria provided, single submitter	Ambry Genetics	Likely benign	2015-05-03	0	benign	BE	BE
BRCA2	NM_000059	c.6482A>G	p.D2161G	missense	0.36	0.005	4.974	-0.6267	-0.70148	0.295	-0.184255	criteria provided, single submitter	Ambry Genetics	Likely benign	2014-05-23	0	benign	BE	BE
BRCA2	NM_000059	c.6540G>C	p.L2180F	missense	0.25	0.251	6.953	-0.4787	-0.543996	0.547	-0.055301	criteria provided, conflicting interpretations	Ambry Genetics;Invitae;Sharing Clinical Reports Project (SCRP);GeneDx	Likely benign;Uncertain significance;Benign;Likely benign	Apr 30, 2015;Dec 31, 2015;Apr 24, 2012;Nov 07, 2016	0	benign	BE	BE
BRCA2	NM_000059	c.6541G>C	p.G2181R	missense	0.44	0.012	0.033	-0.8161	-0.713402	0.408	-0.223129	criteria provided, conflicting interpretations	Invitae;Sharing Clinical Reports Project (SCRP)	Uncertain significance;Likely benign	Aug 26, 2015;May 21, 2012	0	benign	BE	BE
BRCA2	NM_000059	c.6560C>T	p.P2187L	missense	1	0.003	0.001	-0.8631	-1.0598	0.336	-0.215038	criteria provided, conflicting interpretations	Invitae;Ambry Genetics;GeneDx;Breast Cancer Information Core (BIC) (BRCA2);Sharing Clinical Reports Project (SCRP)	Uncertain significance;Likely benign;Likely benign;Uncertain significance;Benign	Mar 01, 2016;Dec 11, 2015;Jun 02, 2016;May 29, 2002;Nov 11, 2011	0	benign	BE	BE
BRCA2	NM_000059	c.6713A>G	p.D2238G	missense	0.64	0	3.328	-1.0583	-1.3009	0.33	-0.300624	criteria provided, conflicting interpretations	GeneDx;Ambry Genetics;Invitae;Breast Cancer Information Core (BIC) (BRCA2)	Uncertain significance;Likely benign;not provided;Uncertain significance	Nov 25, 2015;Oct 05, 2015;Feb 01, 2013;May 29, 2002	0	benign	BE	BE
BRCA2	NM_000059	c.6739A>G	p.S2247G	missense	0.37	0.002	4.54	-0.8726	-0.991167	0.324	-0.287213	criteria provided, conflicting interpretations	Breast Cancer Information Core (BIC) (BRCA2);Sharing Clinical Reports Project (SCRP);GeneDx;Counsyl;Ambry Genetics;Invitae	Uncertain significance;Likely benign;Likely benign;Uncertain significance;Likely benign;Likely benign	May 29, 2002;Feb 25, 2011;Sep 23, 2016;May 20, 2016;Jun 03, 2015;Feb 12, 2016	0	benign	BE	BE
BRCA2	NM_000059	c.6748A>G	p.T2250A	missense	0.38	0	0.339	-0.9945	-1.46118	0.244	-0.341156	reviewed by expert panel	Invitae;Ambry Genetics;Evidence-based Network for the Interpretation of Germline Mutant Alleles (ENIGMA);Breast Cancer Information Core (BIC) (BRCA2);Genetics Diagnostic Laboratory,Children's Hospital of Eastern Ontario;GeneDx;Sharing Clinical Reports Project (SCRP)	Likely benign;Benign;Benign;Uncertain significance;Likely benign;Likely benign;Benign	Dec 20, 2015;Nov 19, 2014;Aug 10, 2015;Feb 20, 2004;Feb 17, 2016;Sep 04, 2015;Oct 13, 2009	0	benign	BE	BE
BRCA2	NM_000059	c.6785T>G	p.M2262R	missense	0.37	0.001	2.508	-0.9421	-1.54404	0.422	-0.258763	criteria provided, conflicting interpretations	Invitae;GeneDx;Breast Cancer Information Core (BIC) (BRCA2);Ambry Genetics;Sharing Clinical Reports Project (SCRP)	Uncertain significance;Likely benign;Uncertain significance;Likely benign;Likely benign	Dec 12, 2015;Apr 25, 2014;Feb 20, 2004;Mar 24, 2016;Nov 30, 2012	0	benign	BE	BE
BRCA2	NM_000059	c.6803G>A	p.R2268K	missense	0.2	0.612	14.56	0.4339	0.380274	0.417	0.00224814	criteria provided, conflicting interpretations	Sharing Clinical Reports Project (SCRP);Invitae;GeneDx;Michigan Medical Genetics Laboratories,University of Michigan;Breast Cancer Information Core (BIC) (BRCA2);Ambry Genetics;Emory Genetics Laboratory,Emory University	Benign;Uncertain significance;Likely benign;Uncertain significance;Uncertain significance;Likely benign;Uncertain significance	Dec 28, 2010;Oct 19, 2015;Jun 23, 2016;Nov 03, 2014;Feb 20, 2004;Aug 15, 2015;Mar 12, 2015	0	possibly damaging	BE	BE
BRCA2	NM_000059	c.6821G>T	p.G2274V	missense	0.28	0.748	15.37	-0.193	0.392761	0.481	0.00842734	criteria provided, conflicting interpretations	GeneDx;Department of Medical Genetics,University Hospital of North Norway;Sharing Clinical Reports Project (SCRP);Invitae;Breast Cancer Information Core (BIC) (BRCA2);Counsyl;PreventionGenetics,PreventionGenetics;Ambry Genetics	Likely benign;Likely benign;Benign;Benign;Uncertain significance;Likely benign;Likely benign;Benign	Jul 07, 2016;May 01, 2016;May 01, 2012;Mar 17, 2016;Feb 20, 2004;Feb 12, 2015;-;Dec 16, 2014	0	possibly damaging	BE	BE
BRCA2	NM_000059	c.6853A>G	p.I2285V	missense	0	0.138	13.5	-0.2661	0.193869	0.429	-0.10427	reviewed by expert panel	Biesecker Lab/Human Development Section,National Institutes of Health;Pathway Genomics;Invitae;Counsyl;Sharing Clinical Reports Project (SCRP);Ambry Genetics;Evidence-based Network for the Interpretation of Germline Mutant Alleles (ENIGMA);Division of Genomic Diagnostics,The Children's Hospital of Philadelphia;Michigan Medical Genetics Laboratories,University of Michigan;GeneDx;Breast Cancer Info…	Uncertain significance;Benign;Benign;Likely benign;Benign;Benign;Benign;Benign;Benign;Benign;Uncertain significance;Likely benign	Jul 13, 2012;Oct 30, 2014;Oct 26, 2015;Jan 02, 2014;Jan 16, 2008;Nov 19, 2014;Aug 10, 2015;Oct 04, 2015;Apr 21, 2016;Nov 27, 2013;May 29, 2002;Feb 19, 2015	0	benign	BE	BE
BRCA2	NM_000059	c.6886A>C	p.I2296L	missense	0.2	0.039	15.59	-0.5995	-0.211711	0.482	-0.11553	criteria provided, conflicting interpretations	Illumina Clinical Services Laboratory,Illumina;Invitae;Illumina Clinical Services Laboratory,Illumina;Ambry Genetics;Counsyl	Likely benign;Likely benign;Likely benign;Uncertain significance;Uncertain significance	Jun 14, 2016;Oct 31, 2015;Jun 14, 2016;Mar 09, 2016;Feb 12, 2016	0	benign	BE	BE
BRCA2	NM_000059	c.6935A>T	p.D2312V	missense	0	0.865	19.13	0.5216	0.636954	0.894	0.135898	criteria provided, conflicting interpretations	Illumina Clinical Services Laboratory,Illumina;Invitae;Ambry Genetics;PreventionGenetics,PreventionGenetics;Division of Genomic Diagnostics,The Children's Hospital of Philadelphia;Breast Cancer Information Core (BIC) (BRCA2);Illumina Clinical Services Laboratory,Illumina;Counsyl	Likely benign;Benign;Benign;Likely benign;Likely benign;Uncertain significance;Likely benign;Benign	Jun 14, 2016;Feb 24, 2016;Nov 19, 2014;-;Jul 10, 2015;May 29, 2002;Jun 14, 2016;Jul 29, 2016	0	possibly damaging
BRCA2	NM_000059	c.6943A>C	p.I2315L	missense	0.37	0.001	10.1	-1.0067	-1.25714	0.266	-0.33057	criteria provided, conflicting interpretations	Ambry Genetics;Breast Cancer Information Core (BIC) (BRCA2);GeneDx;Invitae	Uncertain significance;Uncertain significance;Likely benign;not provided	Nov 06, 2015;Apr 12, 1999;May 16, 2016;Feb 01, 2013	0	benign	BE	BE
BRCA2	NM_000059	c.6953G>A	p.R2318Q	missense	0	0.997	24.2	0.7042	0.791317	0.733	0.308194	criteria provided, conflicting interpretations	Invitae;Genetics Diagnostic Laboratory,Children's Hospital of Eastern Ontario;Breast Cancer Information Core (BIC) (BRCA2);Ambry Genetics;GeneDx;Sharing Clinical Reports Project (SCRP)	Uncertain significance;Uncertain significance;Uncertain significance;Likely benign;Uncertain significance;Likely benign	Aug 21, 2015;Jul 03, 2013;May 29, 2002;Jul 29, 2015;Oct 20, 2016;Mar 29, 2012	0	probably damaging
BRCA2	NM_000059	c.6986C>T	p.P2329L	missense	0	0.773	19.4	0.8682	0.63512	0.743	0.165891	criteria provided, conflicting interpretations	Invitae;GeneDx;Breast Cancer Information Core (BIC) (BRCA2);Sharing Clinical Reports Project (SCRP);Ambry Genetics	Uncertain significance;Likely benign;Uncertain significance;Likely benign;Uncertain significance	Nov 01, 2014;Jan 08, 2016;Jun 20, 2002;Apr 23, 2012;Jul 15, 2015	0	possibly damaging
BRCA2	NM_000059	c.7006C>G	p.R2336G	missense	0.61	0	0.184	-0.944	-1.54966	0.383	-0.287851	criteria provided, single submitter	Ambry Genetics	Likely benign	2014-01-23	0	benign	BE	BE
BRCA2	NM_000059	c.7007G>A	p.R2336H	missense	0.05	0.083	12.34	-0.6127	0.112252	0.43	0.0806348	criteria provided, conflicting interpretations	Ambry Genetics;Sharing Clinical Reports Project (SCRP);GeneDx;Consortium of Investigators of Modifiers of BRCA1/2 (CIMBA), c/o University of Cambridge;Quest Diagnostics Nichols Institute San Juan Capistrano;Breast Cancer Information Core (BIC) (BRCA2);OMIM;Emory Genetics Laboratory,Emory University;Invitae	Pathogenic;Pathogenic;Pathogenic;Pathogenic;Pathogenic;Pathogenic;Pathogenic;Uncertain significance;Pathogenic	Feb 22, 2016;Oct 25, 2012;Aug 30, 2016;Oct 02, 2015;Jun 24, 2015;Feb 20, 2004;Jul 26, 2002;Sep 25, 2014;Nov 30, 2015	1	benign	BE
BRCA2	NM_000059	c.7007G>C	p.R2336P	missense	0.26	0.044	8.45	-0.7119	-0.0579277	0.425	0.157541	criteria provided, multiple submitters, no conflicts	Sharing Clinical Reports Project (SCRP);GeneDx;Ambry Genetics;Invitae;Breast Cancer Information Core (BIC) (BRCA2);Consortium of Investigators of Modifiers of BRCA1/2 (CIMBA), c/o University of Cambridge	Pathogenic;Pathogenic;Pathogenic;not provided;Pathogenic;Pathogenic	May 04, 2011;Apr 05, 2016;Mar 26, 2015;Feb 01, 2013;May 05, 2006;Oct 02, 2015	1	benign	BE
BRCA2	NM_000059	c.7007G>T	p.R2336L	missense	0.11	0.005	11.35	-0.6853	-0.110701	0.397	-0.0972646	criteria provided, multiple submitters, no conflicts	Invitae;Ambry Genetics;Breast Cancer Information Core (BIC) (BRCA2);Consortium of Investigators of Modifiers of BRCA1/2 (CIMBA), c/o University of Cambridge	Likely pathogenic;Likely pathogenic;Pathogenic;Pathogenic	Mar 27, 2016;Aug 19, 2015;Feb 20, 2013;Oct 02, 2015	1	benign	BE	BE
BRCA2	NM_000059	c.7017G>C	p.K2339N	missense	0.01	0.042	4.498	-0.753	-1.10401	0.18	-0.292165	reviewed by expert panel	Illumina Clinical Services Laboratory,Illumina;Michigan Medical Genetics Laboratories,University of Michigan;Illumina Clinical Services Laboratory,Illumina;Genetics Diagnostic Laboratory,Children's Hospital of Eastern Ontario;Emory Genetics Laboratory,Emory University;Pathway Genomics;Division of Genomic Diagnostics,The Children's Hospital of Philadelphia;Evidence-based Network for the Interpreta…	Likely benign;Benign;Likely benign;Benign;Benign;Benign;Likely benign;Benign;not provided;Benign;Uncertain significance;Benign;Benign;Benign	Jun 14, 2016;Apr 21, 2016;Jun 14, 2016;Jan 26, 2016;Dec 06, 2013;Oct 30, 2014;Apr 14, 2015;Jan 12, 2015;Sep 19, 2013;Mar 18, 2014;May 29, 2002;Mar 20, 2016;Dec 26, 2013;Nov 19, 2014	0	benign	BE	BE
BRCA2	NM_000059	c.7052C>G	p.A2351G	missense	0.08	0.122	13.14	-0.7604	-0.361005	0.405	-0.238402	criteria provided, conflicting interpretations	Illumina Clinical Services Laboratory,Illumina;GeneDx;Ambry Genetics;Breast Cancer Information Core (BIC) (BRCA2);ITMI;Illumina Clinical Services Laboratory,Illumina;Invitae;Sharing Clinical Reports Project (SCRP);Pathway Genomics	Likely benign;Likely benign;Likely benign;Uncertain significance;not provided;Likely benign;Benign;Benign;Likely benign	Jun 14, 2016;Sep 09, 2016;Jul 17, 2015;May 29, 2002;Sep 19, 2013;Jun 14, 2016;Jan 09, 2016;May 01, 2012;Jul 24, 2014	0	benign	BE	BE
BRCA2	NM_000059	c.7057G>C	p.G2353R	missense	0.03	0.809	18.62	-0.456	0.430853	0.4	-0.110167	criteria provided, conflicting interpretations	GeneDx;Breast Cancer Information Core (BIC) (BRCA2);Sharing Clinical Reports Project (SCRP);Ambry Genetics;ITMI;Pathway Genomics;Illumina Clinical Services Laboratory,Illumina;Invitae;Illumina Clinical Services Laboratory,Illumina	Likely benign;Uncertain significance;Benign;Likely benign;not provided;Benign;Likely benign;Benign;Likely benign	Dec 10, 2015;May 29, 2002;Feb 25, 2011;Oct 16, 2015;Sep 19, 2013;Jul 24, 2014;Jun 14, 2016;Mar 15, 2016;Jun 14, 2016	0	possibly damaging	BE	BE
BRCA2	NM_000059	c.7096C>G	p.L2366V	missense	0.59	0.15	12.05	-0.8444	-0.487599	0.291	-0.293779	criteria provided, conflicting interpretations	Ambry Genetics;Breast Cancer Information Core (BIC) (BRCA2);GeneDx;Sharing Clinical Reports Project (SCRP);Counsyl;Invitae	Likely benign;Uncertain significance;Likely benign;Likely benign;Uncertain significance;Uncertain significance	Mar 27, 2015;May 29, 2002;Aug 08, 2014;May 01, 2012;Jan 19, 2016;Jan 26, 2016	0	benign	BE	BE
BRCA2	NM_000059	c.7102T>G	p.L2368V	missense	0.12	0.03	15.28	-0.7211	-0.491702	0.133	-0.258405	criteria provided, conflicting interpretations	Invitae;Sharing Clinical Reports Project (SCRP);Ambry Genetics;Counsyl	Benign;Benign;Benign;Uncertain significance	Dec 07, 2015;Nov 08, 2011;Nov 19, 2014;Nov 17, 2015	0	benign	BE	BE
BRCA2	NM_000059	c.7150C>A	p.Q2384K	missense	1	0	0.044	-0.8845	-1.56808	0.129	-0.418124	reviewed by expert panel	Emory Genetics Laboratory,Emory University;CSER_CC_NCGL University of Washington Medical Center;Michigan Medical Genetics Laboratories,University of Michigan;Division of Genomic Diagnostics,The Children's Hospital of Philadelphia;Ambry Genetics;Pathway Genomics;Breast Cancer Information Core (BIC) (BRCA2);Illumina Clinical Services Laboratory,Illumina;Invitae;Illumina Clinical Services Laboratory…	Benign;Likely benign;Benign;Likely benign;Benign;Likely benign;Uncertain significance;Likely benign;Benign;Likely benign;Likely benign;Benign;Likely benign;not provided;Benign;Benign	Dec 11, 2014;Jun 01, 2014;Nov 03, 2014;Nov 30, 2015;Nov 19, 2014;Oct 30, 2014;May 29, 2002;Jun 14, 2016;Mar 06, 2016;Jun 14, 2016;Apr 25, 2016;Feb 13, 2007;Mar 20, 2014;Sep 19, 2013;Nov 25, 2015;Aug 10, 2015	0	benign	BE	BE
BRCA2	NM_000059	c.7178T>C	p.M2393T	missense	0.56	0.001	0	-0.9978	-1.20578	0.32	-0.341808	criteria provided, conflicting interpretations	Ambry Genetics;Sharing Clinical Reports Project (SCRP)	Likely benign;Uncertain significance	Aug 16, 2013;Apr 25, 2012	0	benign	BE	BE
BRCA2	NM_000059	c.7187T>C	p.L2396S	missense	0.91	0.002	0.004	-0.9688	-1.37533	0.111	-0.383749	criteria provided, single submitter	Ambry Genetics	Likely benign	2015-03-16	0	benign	BE	BE
BRCA2	NM_000059	c.7188G>T	p.L2396F	missense	0.29	0.36	6.044	-0.7601	-1.09991	0.345	-0.327668	criteria provided, multiple submitters, no conflicts	GeneDx;Ambry Genetics	Likely benign;Benign	Sep 25, 2015;Nov 19, 2014	0	benign	BE	BE
BRCA2	NM_000059	c.7222C>T	p.P2408S	missense	0	0.999	21.3	0.6219	0.792289	0.646	0.0920154	criteria provided, conflicting interpretations	Sharing Clinical Reports Project (SCRP);Ambry Genetics	Likely benign;Uncertain significance	Jan 16, 2014;May 07, 2015	0	probably damaging
BRCA2	NM_000059	c.7232A>C	p.K2411T	missense	0	0.999	20.9	0.5326	0.770295	0.528	0.0706315	criteria provided, conflicting interpretations	Invitae;Breast Cancer Information Core (BIC) (BRCA2);GeneDx;Counsyl;Ambry Genetics	Likely benign;Uncertain significance;Uncertain significance;Likely benign;Benign	Sep 04, 2015;Feb 20, 2004;Mar 01, 2016;Aug 13, 2014;Nov 19, 2014	0	probably damaging	BE	BE
BRCA2	NM_000059	c.7235C>T	p.T2412I	missense	0.03	0.814	17.7	-0.4083	0.259839	0.379	-0.0911628	no assertion criteria provided	Sharing Clinical Reports Project (SCRP)	Pathogenic	2009-02-03	1	possibly damaging	BE	BE
BRCA2	NM_000059	c.7252A>G	p.R2418G	missense	0.18	0.012	14.3	-0.8628	-0.750611	0.506	-0.0830304	criteria provided, conflicting interpretations	Invitae;Breast Cancer Information Core (BIC) (BRCA2);Ambry Genetics;Counsyl	not provided;Uncertain significance;Likely benign;Likely benign	Feb 01, 2013;Dec 23, 2003;Jun 20, 2013;Nov 18, 2015	0	benign	BE	BE
BRCA2	NM_000059	c.7307A>T	p.N2436I	missense	0.01	0.016	12.64	-0.8868	-0.811208	0.473	-0.222184	reviewed by expert panel	Ambry Genetics;Breast Cancer Information Core (BIC) (BRCA2);Evidence-based Network for the Interpretation of Germline Mutant Alleles (ENIGMA);Invitae	Benign;Uncertain significance;Benign;Uncertain significance	Nov 19, 2014;Feb 20, 2004;Aug 10, 2015;Jan 17, 2015	0	benign	BE	BE
BRCA2	NM_000059	c.7319A>G	p.H2440R	missense	0.55	0.003	10.78	-0.9032	-1.24136	0.155	-0.539037	reviewed by expert panel	GeneDx;Biesecker Lab/Human Development Section,National Institutes of Health;Evidence-based Network for the Interpretation of Germline Mutant Alleles (ENIGMA);Illumina Clinical Services Laboratory,Illumina;Breast Cancer Information Core (BIC) (BRCA2);Michigan Medical Genetics Laboratories,University of Michigan;Ambry Genetics;Genetics Diagnostic Laboratory,Children's Hospital of Eastern Ontario;I…	Benign;Uncertain significance;Benign;Likely benign;Uncertain significance;Benign;Benign;Benign;not provided;Benign;Benign;Benign;Likely benign;Likely benign;Benign	Oct 18, 2013;Jul 13, 2012;Jan 12, 2015;Jun 14, 2016;May 29, 2002;Apr 21, 2016;Nov 19, 2014;Jan 26, 2016;Sep 19, 2013;Oct 30, 2014;Dec 12, 2014;Mar 20, 2016;Apr 14, 2015;Jun 14, 2016;Jan 02, 2014	0	benign	BE	BE
BRCA2	NM_000059	c.7415A>C	p.K2472T	missense	0.13	0.038	15.59	-0.8981	-0.956809	0.156	-0.453001	reviewed by expert panel	GeneDx;Evidence-based Network for the Interpretation of Germline Mutant Alleles (ENIGMA);Ambry Genetics;Breast Cancer Information Core (BIC) (BRCA2);Invitae	Likely benign;Benign;Benign;Uncertain significance;not provided	Mar 29, 2016;Aug 10, 2015;Nov 19, 2014;Aug 16, 2000;Feb 01, 2013	0	benign	BE	BE
BRCA2	NM_000059	c.7418G>A	p.C2473Y	missense	1	0	0.328	-0.9332	-1.16532	0.084	-0.573584	criteria provided, conflicting interpretations	Ambry Genetics;Breast Cancer Information Core (BIC) (BRCA2);Invitae	Likely benign;Uncertain significance;not provided	May 31, 2015;-;Feb 01, 2013	0	benign	BE	BE
BRCA2	NM_000059	c.7448G>A	p.S2483N	missense	1	0	3.408	-0.7878	-1.04778	0.227	-0.30509	criteria provided, conflicting interpretations	Breast Cancer Information Core (BIC) (BRCA2);Sharing Clinical Reports Project (SCRP);GeneDx;Invitae;Counsyl;Ambry Genetics	Uncertain significance;Benign;Likely benign;Uncertain significance;Uncertain significance;Likely benign	Feb 20, 2004;May 01, 2012;Aug 27, 2014;Mar 28, 2016;Dec 10, 2015;Apr 13, 2015	0	benign	BE	BE
BRCA2	NM_000059	c.7463G>A	p.R2488K	missense	0.11	0.877	31	0.4012	0.703784	0.662	0.270689	criteria provided, conflicting interpretations	Invitae;GeneDx;Counsyl;Genetics Diagnostic Laboratory,Children's Hospital of Eastern Ontario;Sharing Clinical Reports Project (SCRP);Breast Cancer Information Core (BIC) (BRCA2)	not provided;Likely benign;Uncertain significance;Uncertain significance;Likely benign;Uncertain significance	Feb 01, 2013;Mar 23, 2016;Jan 22, 2016;Jan 02, 2013;Nov 29, 2012;May 29, 2002	0	possibly damaging
BRCA2	NM_000059	c.7469T>C	p.I2490T	missense	0.1	0.008	15.18	-0.9747	-1.24503	0.291	-0.231381	reviewed by expert panel	Pathway Genomics;Division of Genomic Diagnostics,The Children's Hospital of Philadelphia;GeneDx;Invitae;Michigan Medical Genetics Laboratories,University of Michigan;Breast Cancer Information Core (BIC) (BRCA2);Vantari Genetics;Sharing Clinical Reports Project (SCRP);Counsyl;ITMI;Laboratory of Genomics and Molecular Biology,A. C. Camargo Cancer Center;Ambry Genetics;PreventionGenetics,PreventionG…	Benign;Benign;Benign;Benign;Benign;Uncertain significance;Benign;Benign;Benign;not provided;Uncertain significance;Benign;Benign;Benign;Benign;Likely benign;Benign;Benign	Jul 24, 2014;Feb 05, 2015;Sep 16, 2013;Jul 02, 2015;Nov 03, 2014;May 29, 2002;Dec 01, 2015;Oct 04, 2012;Jan 02, 2014;Sep 19, 2013;-;Nov 19, 2014;-;May 17, 2016;Sep 28, 2016;Mar 26, 2015;Jun 14, 2016;Jan 21, 2015	0	benign	BE	BE
BRCA2	NM_000059	c.7481G>A	p.R2494Q	missense	0	0.403	31	0.5268	0.441526	0.604	0.0416641	criteria provided, conflicting interpretations	Breast Cancer Information Core (BIC) (BRCA2);Ambry Genetics;Sharing Clinical Reports Project (SCRP);Invitae	Uncertain significance;Likely benign;Likely benign;not provided	Jun 22, 1999;Jun 11, 2014;May 01, 2012;Feb 01, 2013	0	benign		BE
BRCA2	NM_000059	c.7484T>C	p.I2495T	missense	0	1	22.3	0.7806	0.718708	0.663	0.0999603	criteria provided, conflicting interpretations	Sharing Clinical Reports Project (SCRP);Invitae;Breast Cancer Information Core (BIC) (BRCA2);Genetics Diagnostic Laboratory,Children's Hospital of Eastern Ontario;Ambry Genetics	Likely benign;not provided;Uncertain significance;Uncertain significance;Uncertain significance	Oct 23, 2012;Feb 01, 2013;Feb 20, 2004;Feb 11, 2016;Oct 21, 2015	0	probably damaging
BRCA2	NM_000059	c.7499G>C	p.R2500T	missense	0.11	0.07	10.11	-0.4746	-0.889355	0.482	-0.137878	criteria provided, conflicting interpretations	Sharing Clinical Reports Project (SCRP);GeneDx;Ambry Genetics;Breast Cancer Information Core (BIC) (BRCA2);Invitae	Benign;Likely benign;Benign;Uncertain significance;Uncertain significance	May 15, 2012;Jun 16, 2016;Nov 19, 2014;Feb 20, 2004;Sep 20, 2015	0	benign	BE	BE
BRCA2	NM_000059	c.7504C>T	p.R2502C	missense	0.1	0.005	5.021	-0.7592	-1.03698	0.519	-0.0526819	criteria provided, conflicting interpretations	Counsyl;GeneDx;Quest Diagnostics Nichols Institute San Juan Capistrano;Biesecker Lab/Human Development Section,National Institutes of Health;CSER_CC_NCGL University of Washington Medical Center;Emory Genetics Laboratory,Emory University;Invitae;Ambry Genetics;Genetics Diagnostic Laboratory,Children's Hospital of Eastern Ontario;Sharing Clinical Reports Project (SCRP);Breast Cancer Information Cor…	Uncertain significance;Likely benign;Uncertain significance;Uncertain significance;Uncertain significance;Uncertain significance;Benign;Likely benign;Uncertain significance;Uncertain significance;Uncertain significance	Apr 12, 2016;Dec 15, 2015;May 23, 2016;Jul 13, 2012;Jun 01, 2014;Nov 05, 2014;Feb 23, 2016;Oct 09, 2015;Jan 05, 2015;Feb 09, 2007;May 29, 2002	0	benign	BE	BE
BRCA2	NM_000059	c.7505G>A	p.R2502H	missense	0.33	0.003	0.067	-0.8325	-1.58073	0.282	-0.356098	criteria provided, conflicting interpretations	Sharing Clinical Reports Project (SCRP);Breast Cancer Information Core (BIC) (BRCA2);Invitae;Ambry Genetics;GeneDx	Benign;Uncertain significance;Likely benign;Likely benign;Likely benign	May 01, 2012;Feb 20, 2004;Oct 16, 2015;May 10, 2015;Aug 11, 2014	0	benign	BE	BE
BRCA2	NM_000059	c.7522G>A	p.G2508S	missense	0	1	35	0.7475	0.924478	0.784	0.352348	criteria provided, conflicting interpretations	GeneDx;Sharing Clinical Reports Project (SCRP);ITMI;Breast Cancer Information Core (BIC) (BRCA2);Laboratory of Molecular Diagnosis of Cancer,West China Hospital, Sichuan University;Ambry Genetics;Invitae	Likely benign;Likely benign;not provided;Uncertain significance;Uncertain significance;Uncertain significance;Likely benign	Jun 11, 2014;Oct 07, 2008;Sep 19, 2013;Feb 20, 2004;Nov 01, 2015;Feb 15, 2016;Sep 27, 2015	0	probably damaging
BRCA2	NM_000059	c.7544C>T	p.T2515I	missense	0.1	0.493	20.4	0.18	0.432312	0.569	0.0145352	reviewed by expert panel	Evidence-based Network for the Interpretation of Germline Mutant Alleles (ENIGMA);Ambry Genetics;Breast Cancer Information Core (BIC) (BRCA2);GeneDx;ITMI;Biesecker Lab/Human Development Section,National Institutes of Health;Counsyl;Illumina Clinical Services Laboratory,Illumina;Invitae;Sharing Clinical Reports Project (SCRP);Illumina Clinical Services Laboratory,Illumina	Benign;Benign;Benign;Likely benign;not provided;Likely benign;Likely benign;Likely benign;Benign;Benign;Likely benign	Aug 10, 2015;Nov 19, 2014;May 29, 2002;Nov 28, 2016;Sep 19, 2013;Jul 13, 2012;Apr 08, 2014;Jun 14, 2016;Mar 28, 2016;May 01, 2012;Jun 14, 2016	0	possibly damaging	BE	BE
BRCA2	NM_000059	c.7559G>A	p.R2520Q	missense	0	0.986	31	0.8254	0.704565	0.638	0.0490233	criteria provided, conflicting interpretations	Counsyl;Invitae;Sharing Clinical Reports Project (SCRP);Ambry Genetics;Breast Cancer Information Core (BIC) (BRCA2);GeneDx	Uncertain significance;Likely benign;Benign;Likely benign;Uncertain significance;Likely benign	Aug 17, 2016;May 14, 2015;Feb 20, 2014;Nov 19, 2015;Feb 20, 2004;Dec 24, 2015	0	probably damaging		BE
BRCA2	NM_000059	c.7601C>T	p.A2534V	missense	0.49	0.037	14.63	-0.7736	-0.491289	0.52	-0.0776019	criteria provided, conflicting interpretations	Ambry Genetics;GeneDx;Counsyl;Invitae;Breast Cancer Information Core (BIC) (BRCA2);Sharing Clinical Reports Project (SCRP)	Likely benign;Uncertain significance;Likely benign;Uncertain significance;Uncertain significance;Likely benign	Sep 02, 2015;Sep 25, 2014;May 22, 2014;May 01, 2015;May 29, 2002;Feb 04, 2011	0	benign	BE	BE
BRCA2	NM_000059	c.7651A>C	p.K2551Q	missense	0.37	0.158	11.91	-0.8032	-0.498723	0.303	-0.195838	criteria provided, multiple submitters, no conflicts	Ambry Genetics;Sharing Clinical Reports Project (SCRP);GeneDx	Likely benign;Likely benign;Likely benign	Sep 18, 2015;Jan 11, 2012;May 27, 2014	0	benign	BE	BE
BRCA2	NM_000059	c.7868A>G	p.H2623R	missense	0	0.999	26.8	0.9506	0.951428	0.906	0.449277	criteria provided, conflicting interpretations	Ambry Genetics;Breast Cancer Information Core (BIC) (BRCA2);Invitae;Sharing Clinical Reports Project (SCRP)	Likely pathogenic;Uncertain significance;Uncertain significance;Likely pathogenic	Nov 11, 2015;Dec 23, 2003;Mar 14, 2015;Apr 12, 2010	1	probably damaging
BRCA2	NM_000059	c.7878G>C	p.W2626C	missense	0	1	23.9	0.9855	1.0402	0.908	0.483252	reviewed by expert panel	Consortium of Investigators of Modifiers of BRCA1/2 (CIMBA), c/o University of Cambridge;Evidence-based Network for the Interpretation of Germline Mutant Alleles (ENIGMA);Breast Cancer Information Core (BIC) (BRCA2);Division of Human Genetics Innsbruck,Medical University Innsbruck;Quest Diagnostics Nichols Institute San Juan Capistrano;Invitae;Counsyl;Ambry Genetics;Sharing Clinical Reports Proje…	Pathogenic;Pathogenic;Uncertain significance;Likely pathogenic;Pathogenic;Pathogenic;Pathogenic;Likely pathogenic;Likely pathogenic	Oct 02, 2015;Aug 10, 2015;May 29, 2002;Feb 11, 2015;Mar 28, 2015;Jan 01, 2016;Jan 15, 2016;Dec 22, 2015;Dec 19, 2012	1	probably damaging
BRCA2	NM_000059	c.7879A>T	p.I2627F	missense	0	0.992	21.9	0.8971	0.671423	0.795	0.25205	reviewed by expert panel	Evidence-based Network for the Interpretation of Germline Mutant Alleles (ENIGMA);Michigan Medical Genetics Laboratories,University of Michigan;Sharing Clinical Reports Project (SCRP);Invitae;Consortium of Investigators of Modifiers of BRCA1/2 (CIMBA), c/o University of Cambridge;Quest Diagnostics Nichols Institute San Juan Capistrano;Breast Cancer Information Core (BIC) (BRCA2);GeneKor MSA;GeneD…	Pathogenic;Pathogenic;Pathogenic;Likely pathogenic;Pathogenic;Likely pathogenic;Uncertain significance;Likely pathogenic;Pathogenic;Likely pathogenic	Aug 10, 2015;Apr 21, 2016;Mar 11, 2012;Feb 25, 2016;Oct 02, 2015;May 30, 2016;Feb 20, 2004;Jul 01, 2016;Oct 12, 2016;Aug 18, 2015	1	probably damaging
BRCA2	NM_000059	c.7928C>G	p.A2643G	missense	0	0.944	24	0.3508	0.634514	0.454	-0.0959263	criteria provided, conflicting interpretations	Ambry Genetics;Breast Cancer Information Core (BIC) (BRCA2);Sharing Clinical Reports Project (SCRP);Counsyl;Invitae	Likely benign;Uncertain significance;Likely benign;Uncertain significance;not provided	May 07, 2015;Jun 20, 2002;Feb 04, 2013;Nov 09, 2016;Feb 01, 2013	0	probably damaging	BE	BE
BRCA2	NM_000059	c.7940T>C	p.L2647P	missense	0	1	24	1.0085	0.899487	0.952	0.458739	criteria provided, conflicting interpretations	Ambry Genetics;Invitae;Breast Cancer Information Core (BIC) (BRCA2);Sharing Clinical Reports Project (SCRP)	Likely pathogenic;not provided;Uncertain significance;Uncertain significance	Mar 08, 2016;Feb 01, 2013;May 29, 2002;Sep 30, 2010	1	probably damaging
BRCA2	NM_000059	c.7958T>C	p.L2653P	missense	0	1	22.2	0.9374	0.897286	0.921	0.430019	criteria provided, conflicting interpretations	GeneDx;Invitae;Consortium of Investigators of Modifiers of BRCA1/2 (CIMBA), c/o University of Cambridge;Breast Cancer Information Core (BIC) (BRCA2);Sharing Clinical Reports Project (SCRP)	Pathogenic;not provided;Pathogenic;Uncertain significance;Likely pathogenic	Jun 10, 2014;Feb 01, 2013;Oct 02, 2015;May 29, 2002;Aug 15, 2012	1	probably damaging
BRCA2	NM_000059	c.7964A>G	p.Q2655R	missense	0	1	25.7	0.8177	0.907767	0.784	0.247776	criteria provided, conflicting interpretations	Invitae;GeneDx;Breast Cancer Information Core (BIC) (BRCA2)	not provided;Likely pathogenic;Uncertain significance	Feb 01, 2013;Jan 27, 2016;Dec 23, 2003	1	probably damaging
BRCA2	NM_000059	c.796T>C	p.F266L	missense	1	0	0.009	-0.9833	-1.11427	0.381	-0.494115	criteria provided, single submitter	Ambry Genetics	Likely benign	2015-06-11	0	benign	BE	BE
BRCA2	NM_000059	c.7976G>A	p.R2659K	missense	0.06	1	36	0.9164	1.0319	0.71	0.228879	criteria provided, conflicting interpretations	Invitae;Breast Cancer Information Core (BIC) (BRCA2);Consortium of Investigators of Modifiers of BRCA1/2 (CIMBA), c/o University of Cambridge;Counsyl;Quest Diagnostics Nichols Institute San Juan Capistrano;Sharing Clinical Reports Project (SCRP);Ambry Genetics;GeneDx;Color Genomics, Inc.	Pathogenic;Uncertain significance;Pathogenic;Pathogenic;Pathogenic;Pathogenic;Pathogenic;Pathogenic;Pathogenic	Mar 27, 2016;May 29, 2002;Oct 02, 2015;Apr 07, 2016;Dec 18, 2014;Sep 21, 2012;Feb 18, 2016;Jun 21, 2016;Mar 06, 2015	1	probably damaging
BRCA2	NM_000059	c.7976G>C	p.R2659T	missense	0.01	1	31	0.9438	1.04072	0.837	0.437967	reviewed by expert panel	Invitae;Evidence-based Network for the Interpretation of Germline Mutant Alleles (ENIGMA);Breast Cancer Information Core (BIC) (BRCA2)	not provided;Pathogenic;Uncertain significance	Feb 01, 2013;Aug 10, 2015;Dec 23, 2003	1	probably damaging
BRCA2	NM_000059	c.7978T>G	p.Y2660D	missense	0	1	20.5	0.9637	0.814425	0.96	0.431409	no assertion criteria provided	Sharing Clinical Reports Project (SCRP);Breast Cancer Information Core (BIC) (BRCA2);Invitae	Likely pathogenic;Uncertain significance;not provided	Jul 25, 2012;Apr 05, 1999;Feb 01, 2013	1	probably damaging
BRCA2	NM_000059	c.7985C>T	p.T2662M	missense	0.24	0	9.534	-0.8205	-0.728252	0.243	-0.231636	criteria provided, conflicting interpretations	GeneDx;Ambry Genetics	Uncertain significance;Likely benign	Aug 30, 2016;Jul 16, 2015	0	benign	BE	BE
BRCA2	NM_000059	c.7988A>T	p.E2663V	missense	0	1	22.3	0.9637	0.860464	0.931	0.437172	reviewed by expert panel	Invitae;Consortium of Investigators of Modifiers of BRCA1/2 (CIMBA), c/o University of Cambridge;Sharing Clinical Reports Project (SCRP);Genetics Diagnostic Laboratory,Children's Hospital of Eastern Ontario;Ambry Genetics;Breast Cancer Information Core (BIC) (BRCA2);Evidence-based Network for the Interpretation of Germline Mutant Alleles (ENIGMA)	not provided;Pathogenic;Pathogenic;Pathogenic;Pathogenic;Uncertain significance;Pathogenic	Feb 01, 2013;Oct 02, 2015;Feb 24, 2012;Jan 28, 2016;Oct 07, 2014;May 29, 2002;Aug 10, 2015	1	probably damaging
BRCA2	NM_000059	c.7994A>G	p.D2665G	missense	0	1	21.6	0.863	0.738367	0.801	0.339314	criteria provided, multiple submitters, no conflicts	Breast Cancer Information Core (BIC) (BRCA2);Sharing Clinical Reports Project (SCRP);Invitae;Counsyl;GeneDx;Ambry Genetics;Genetics Diagnostic Laboratory,Children's Hospital of Eastern Ontario	Benign;Benign;Benign;Likely benign;Likely benign;Benign;Likely benign	May 29, 2002;May 01, 2012;Mar 04, 2016;Dec 30, 2014;Dec 24, 2015;Nov 19, 2014;Dec 15, 2015	0	probably damaging
BRCA2	NM_000059	c.8009C>T	p.S2670L	missense	0	1	28.4	0.7267	0.858193	0.86	0.322166	criteria provided, multiple submitters, no conflicts	Clinical Molecular and Personalized Diagnostics,Institute of Biochemistry and Clinical Biochemistry, Teaching and Research Hospital Agostino Gemelli Foundation;Sharing Clinical Reports Project (SCRP);Breast Cancer Information Core (BIC) (BRCA2);Invitae;Ambry Genetics;GeneDx	Pathogenic;Likely pathogenic;not provided;not provided;Likely pathogenic;Likely pathogenic	Dec 14, 2016;Jan 25, 2010;-;Feb 01, 2013;Oct 24, 2015;May 12, 2016	1	probably damaging
BRCA2	NM_000059	c.800G>A	p.G267E	missense	1	0.007	0.021	-0.9341	-1.41636	0.326	-0.473002	criteria provided, conflicting interpretations	Invitae;Breast Cancer Information Core (BIC) (BRCA2);Genetics Diagnostic Laboratory,Children's Hospital of Eastern Ontario;Ambry Genetics	Uncertain significance;Uncertain significance;Uncertain significance;Likely benign	Jan 14, 2016;May 29, 2002;Nov 24, 2014;May 18, 2015	0	benign	BE	BE
BRCA2	NM_000059	c.8014A>G	p.I2672V	missense	0.03	0.871	13.75	-0.0514	0.250488	0.514	-0.149128	criteria provided, conflicting interpretations	Breast Cancer Information Core (BIC) (BRCA2);Ambry Genetics;Invitae;Sharing Clinical Reports Project (SCRP);GeneDx	Uncertain significance;Likely benign;Uncertain significance;Likely benign;Likely benign	-;Aug 07, 2015;Jan 27, 2016;Nov 17, 2011;Aug 11, 2014	0	possibly damaging	BE	BE
BRCA2	NM_000059	c.8023A>G	p.I2675V	missense	0	0.995	20.9	0.5791	0.756485	0.88	0.0862004	criteria provided, multiple submitters, no conflicts	Ambry Genetics;Consortium of Investigators of Modifiers of BRCA1/2 (CIMBA), c/o University of Cambridge;Invitae	Likely pathogenic;Pathogenic;Likely pathogenic	Feb 27, 2014;Oct 02, 2015;Jun 11, 2014	1	probably damaging
BRCA2	NM_000059	c.8027T>C	p.M2676T	missense	0.65	0.064	3.663	-0.8897	-0.472443	0.402	-0.212015	criteria provided, conflicting interpretations	Breast Cancer Information Core (BIC) (BRCA2);Invitae;Counsyl;Ambry Genetics;Sharing Clinical Reports Project (SCRP);GeneDx	Uncertain significance;not provided;Likely benign;Likely benign;Benign;Likely benign	Jun 12, 2000;Feb 01, 2013;May 10, 2016;Dec 02, 2013;Feb 05, 2010;Jul 06, 2016	0	benign	BE	BE
BRCA2	NM_000059	c.8063T>C	p.L2688P	missense	0	1	21.3	0.9518	0.857267	0.967	0.45473	criteria provided, conflicting interpretations	Quest Diagnostics Nichols Institute San Juan Capistrano;Ambry Genetics;Invitae;Breast Cancer Information Core (BIC) (BRCA2);Sharing Clinical Reports Project (SCRP)	Likely pathogenic;Likely pathogenic;not provided;Uncertain significance;Uncertain significance	Jun 10, 2016;Apr 29, 2015;Feb 01, 2013;May 29, 2002;Aug 15, 2006	1	probably damaging
BRCA2	NM_000059	c.8090G>A	p.S2697N	missense	0.54	0.001	0.963	-0.949	-0.926213	0.258	-0.293606	criteria provided, conflicting interpretations	Breast Cancer Information Core (BIC) (BRCA2);Sharing Clinical Reports Project (SCRP);GeneDx;Invitae;Michigan Medical Genetics Laboratories,University of Michigan;Ambry Genetics	Uncertain significance;Benign;Likely benign;Likely benign;Benign;Likely benign	Feb 20, 2004;May 01, 2012;May 21, 2015;Feb 11, 2016;Apr 21, 2016;Aug 07, 2015	0	benign	BE	BE
BRCA2	NM_000059	c.8117A>G	p.N2706S	missense	0.61	0.008	0.013	-0.9584	-1.20235	0.159	-0.357356	criteria provided, conflicting interpretations	Breast Cancer Information Core (BIC) (BRCA2);Invitae;Ambry Genetics;Genetics Diagnostic Laboratory,Children's Hospital of Eastern Ontario;Sharing Clinical Reports Project (SCRP)	Uncertain significance;Benign;Likely benign;Uncertain significance;Benign	May 29, 2002;Apr 13, 2015;Nov 07, 2015;Nov 24, 2011;May 01, 2012	0	benign	BE	BE
BRCA2	NM_000059	c.811G>A	p.G271R	missense	0.19	0.014	13.2	-0.9122	-0.427822	0.207	-0.301488	criteria provided, conflicting interpretations	Genetics Diagnostic Laboratory,Children's Hospital of Eastern Ontario;Ambry Genetics	Uncertain significance;Likely benign	Jan 03, 2014;Mar 23, 2015	0	benign	BE	BE
BRCA2	NM_000059	c.8149G>T	p.A2717S	missense	0.23	0.763	15.71	-0.3119	0.052845	0.535	-0.0816274	reviewed by expert panel	Vantari Genetics;Counsyl;Genetics Diagnostic Laboratory,Children's Hospital of Eastern Ontario;Ambry Genetics;Illumina Clinical Services Laboratory,Illumina;Illumina Clinical Services Laboratory,Illumina;Sharing Clinical Reports Project (SCRP);ITMI;Michigan Medical Genetics Laboratories,University of Michigan;Biesecker Lab/Human Development Section,National Institutes of Health;Emory Genetics Lab…	Likely benign;Benign;Likely benign;Benign;Likely benign;Likely benign;Benign;not provided;Benign;Likely benign;Benign;Benign;Benign;Benign;Benign;Benign	Dec 18, 2015;Mar 05, 2014;Mar 24, 2015;Nov 19, 2014;Jun 14, 2016;Jun 14, 2016;May 01, 2012;Sep 19, 2013;Nov 03, 2014;Jul 13, 2012;Aug 15, 2014;Nov 26, 2013;Nov 06, 2014;Mar 27, 2016;Aug 10, 2015;May 29, 2002	0	possibly damaging	BE	BE
BRCA2	NM_000059	c.8165C>A	p.T2722K	missense	0	1	22	0.7616	0.830379	0.826	0.416123	criteria provided, single submitter	Ambry Genetics	Likely pathogenic	2015-03-19	1	probably damaging
BRCA2	NM_000059	c.8165C>G	p.T2722R	missense	0	1	20.3	0.7616	0.830379	0.824	0.416125	reviewed by expert panel	Breast Cancer Information Core (BIC) (BRCA2);Sharing Clinical Reports Project (SCRP);Evidence-based Network for the Interpretation of Germline Mutant Alleles (ENIGMA);Illumina Clinical Services Laboratory,Illumina;GeneDx;Consortium of Investigators of Modifiers of BRCA1/2 (CIMBA), c/o University of Cambridge;OMIM;Invitae;Ambry Genetics	Uncertain significance;Pathogenic;Pathogenic;Likely pathogenic;Pathogenic;Pathogenic;Uncertain significance;not provided;Pathogenic	Feb 20, 2013;Nov 17, 2011;Aug 10, 2015;Jun 14, 2016;Jun 08, 2016;Oct 02, 2015;Sep 01, 2002;Feb 01, 2013;Oct 21, 2014	1	probably damaging
BRCA2	NM_000059	c.8167G>C	p.D2723H	missense	0	1	19.62	1.0958	0.895756	0.932	0.579612	reviewed by expert panel	GeneDx;Breast Cancer Information Core (BIC) (BRCA2);Consortium of Investigators of Modifiers of BRCA1/2 (CIMBA), c/o University of Cambridge;Invitae;Sharing Clinical Reports Project (SCRP);Ambry Genetics;Evidence-based Network for the Interpretation of Germline Mutant Alleles (ENIGMA);Quest Diagnostics Nichols Institute San Juan Capistrano;Counsyl	Pathogenic;Uncertain significance;Pathogenic;Pathogenic;Pathogenic;Pathogenic;Pathogenic;Pathogenic;Pathogenic	Sep 20, 2016;May 29, 2002;Oct 02, 2015;Feb 06, 2016;May 01, 2012;Mar 07, 2016;Aug 10, 2015;Apr 20, 2015;Nov 11, 2016	1	probably damaging		DE
BRCA2	NM_000059	c.8168A>C	p.D2723A	missense	0	1	18.82	1.1011	0.829584	0.94	0.575545	criteria provided, conflicting interpretations	Ambry Genetics;Invitae;Breast Cancer Information Core (BIC) (BRCA2);GeneDx	Likely pathogenic;not provided;Uncertain significance;Likely pathogenic	Jul 24, 2015;Feb 01, 2013;Dec 23, 2003;Sep 28, 2016	1	probably damaging		DE
BRCA2	NM_000059	c.8168A>G	p.D2723G	missense	0	1	19.15	1.1011	0.829584	0.941	0.56788	reviewed by expert panel	Consortium of Investigators of Modifiers of BRCA1/2 (CIMBA), c/o University of Cambridge;GeneDx;Sharing Clinical Reports Project (SCRP);Invitae;Breast Cancer Information Core (BIC) (BRCA2);Evidence-based Network for the Interpretation of Germline Mutant Alleles (ENIGMA);Ambry Genetics;Quest Diagnostics Nichols Institute San Juan Capistrano	Pathogenic;Pathogenic;Pathogenic;not provided;Uncertain significance;Pathogenic;Pathogenic;Pathogenic	Oct 02, 2015;Feb 17, 2016;Oct 29, 2013;Feb 01, 2013;May 29, 2002;Aug 10, 2015;Oct 15, 2015;Aug 25, 2015	1	probably damaging		DE
BRCA2	NM_000059	c.8168A>T	p.D2723V	missense	0	1	18.58	1.1011	0.829584	0.938	0.579656	criteria provided, conflicting interpretations	Invitae;Ambry Genetics;GeneDx	Uncertain significance;Likely pathogenic;Likely pathogenic	Sep 02, 2015;Dec 25, 2015;Nov 20, 2015	1	probably damaging		DE
BRCA2	NM_000059	c.8182G>A	p.V2728I	missense	1	0.002	0.154	-0.7942	-1.79058	0.462	-0.0564124	criteria provided, multiple submitters, no conflicts	Praxis fuer Humangenetik Tuebingen,;Genetics Diagnostic Laboratory,Children's Hospital of Eastern Ontario;Michigan Medical Genetics Laboratories,University of Michigan;Pathway Genomics;Biesecker Lab/Human Development Section,National Institutes of Health;Breast Cancer Information Core (BIC) (BRCA2);CSER_CC_NCGL University of Washington Medical Center;Invitae;Counsyl;Emory Genetics Laboratory,Emor…	Likely benign;Benign;Benign;Likely benign;Likely benign;Benign;Likely benign;Benign;Likely benign;Benign;Benign;Benign;Likely benign;not provided;Benign;Benign	Jul 31, 2016;Aug 04, 2015;Nov 03, 2014;Jul 24, 2014;Jul 13, 2012;May 29, 2002;Jun 01, 2014;Oct 28, 2015;Jan 02, 2014;Feb 10, 2014;Oct 21, 2013;Nov 19, 2014;Jun 14, 2016;Sep 19, 2013;Jan 22, 2016;Mar 11, 2015	0	benign	BE	BE
BRCA2	NM_000059	c.8187G>T	p.K2729N	missense	0.01	0.929	9.208	-0.1149	-0.399655	0.455	-0.121671	reviewed by expert panel	Counsyl;Invitae;Ambry Genetics;PreventionGenetics,PreventionGenetics;ITMI;Breast Cancer Information Core (BIC) (BRCA2);Sharing Clinical Reports Project (SCRP);GeneDx;Illumina Clinical Services Laboratory,Illumina;Evidence-based Network for the Interpretation of Germline Mutant Alleles (ENIGMA);Michigan Medical Genetics Laboratories,University of Michigan;Illumina Clinical Services Laboratory,Illu…	Benign;Benign;Benign;Benign;not provided;Uncertain significance;Benign;Benign;Likely benign;Benign;Benign;Likely benign	Nov 21, 2014;Mar 27, 2016;Nov 19, 2014;-;Sep 19, 2013;May 29, 2002;Mar 14, 2011;Nov 26, 2013;Jun 14, 2016;Aug 10, 2015;Apr 21, 2016;Jun 14, 2016	0	probably damaging	BE	BE
BRCA2	NM_000059	c.8188G>C	p.A2730P	missense	0.01	0.998	18.59	0.7525	0.771395	0.711	0.375732	criteria provided, conflicting interpretations	Breast Cancer Information Core (BIC) (BRCA2);Ambry Genetics;GeneDx;Counsyl	Uncertain significance;Likely pathogenic;Uncertain significance;Uncertain significance	May 29, 2002;Jul 01, 2015;Nov 13, 2015;Feb 19, 2016	1	probably damaging
BRCA2	NM_000059	c.8192A>G	p.Q2731R	missense	0.14	0.416	16.04	-0.7134	-0.0371677	0.567	-0.0272237	criteria provided, conflicting interpretations	Ambry Genetics;Sharing Clinical Reports Project (SCRP)	Likely benign;Uncertain significance	Apr 01, 2015;Jun 22, 2010	0	benign	BE	BE
BRCA2	NM_000059	c.8215G>C	p.V2739L	missense	1	0	0.883	-0.8999	-1.25818	0.228	-0.289129	criteria provided, single submitter	Ambry Genetics	Likely benign	2015-02-06	0	benign	BE	BE
BRCA2	NM_000059	c.8243G>A	p.G2748D	missense	0	1	29	1.0649	0.902517	0.877	0.488498	reviewed by expert panel	Sharing Clinical Reports Project (SCRP);Breast Cancer Information Core (BIC) (BRCA2);Evidence-based Network for the Interpretation of Germline Mutant Alleles (ENIGMA);Consortium of Investigators of Modifiers of BRCA1/2 (CIMBA), c/o University of Cambridge;Ambry Genetics;Invitae;Quest Diagnostics Nichols Institute San Juan Capistrano	Pathogenic;Uncertain significance;Pathogenic;Pathogenic;Likely pathogenic;not provided;Pathogenic	Apr 26, 2010;May 29, 2002;Aug 10, 2015;Oct 02, 2015;Oct 28, 2015;Feb 01, 2013;Mar 30, 2015	1	probably damaging
BRCA2	NM_000059	c.8308G>A	p.A2770T	missense	0.01	0.997	36	0.4919	0.882093	0.769	0.375096	criteria provided, single submitter	Invitae;Ambry Genetics	not provided;Likely benign	Feb 01, 2013;Jan 08, 2015	0	probably damaging
BRCA2	NM_000059	c.831T>G	p.N277K	missense	0.01	0.769	13.1	-0.9473	-0.0750551	0.089	-0.444696	criteria provided, conflicting interpretations	Breast Cancer Information Core (BIC) (BRCA2);Michigan Medical Genetics Laboratories,University of Michigan;Sharing Clinical Reports Project (SCRP);GeneDx;Invitae;Ambry Genetics	Uncertain significance;Benign;Benign;Uncertain significance;Uncertain significance;Likely benign	May 29, 2002;Nov 03, 2014;Jun 16, 2009;Apr 29, 2016;Jan 01, 2016;Nov 20, 2015	0	possibly damaging	BE	BE
BRCA2	NM_000059	c.8324T>G	p.M2775R	missense	0.15	0.346	17.39	-0.5775	-0.0364148	0.435	-0.0478565	criteria provided, conflicting interpretations	Breast Cancer Information Core (BIC) (BRCA2);Ambry Genetics;Invitae	Uncertain significance;Likely benign;Uncertain significance	Mar 30, 2004;Apr 04, 2016;Nov 01, 2014	0	benign	BE	BE
BRCA2	NM_000059	c.8359C>T	p.R2787C	missense	0.26	0.05	8.331	-0.9466	-1.38361	0.417	-0.249651	criteria provided, conflicting interpretations	Invitae;Breast Cancer Information Core (BIC) (BRCA2);Ambry Genetics;GeneDx	not provided;Uncertain significance;Likely benign;Uncertain significance	Feb 01, 2013;May 29, 2002;May 03, 2015;May 06, 2016	0	benign	BE	BE
BRCA2	NM_000059	c.8377G>A	p.G2793R	missense	0	1	31	1.1014	0.989501	0.92	0.608354	criteria provided, conflicting interpretations	Ambry Genetics;Sharing Clinical Reports Project (SCRP);Breast Cancer Information Core (BIC) (BRCA2);GeneDx;Invitae;Consortium of Investigators of Modifiers of BRCA1/2 (CIMBA), c/o University of Cambridge	Pathogenic;Pathogenic;Uncertain significance;Likely pathogenic;Pathogenic;Pathogenic	Jun 19, 2015;Aug 02, 2012;May 29, 2002;May 26, 2015;Dec 13, 2014;Oct 02, 2015	1	probably damaging		DE
BRCA2	NM_000059	c.8386C>T	p.P2796S	missense	0.2	0.033	13.03	-0.9452	-0.793465	0.328	-0.202329	criteria provided, conflicting interpretations	Invitae;Ambry Genetics;Sharing Clinical Reports Project (SCRP)	Uncertain significance;Likely benign;Likely benign	Mar 05, 2016;Nov 26, 2015;Apr 19, 2011	0	benign	BE	BE
BRCA2	NM_000059	c.847A>G	p.I283V	missense	0.22	0.001	3.745	-0.9107	-1.2507	0.242	-0.496942	criteria provided, conflicting interpretations	Sharing Clinical Reports Project (SCRP);Division of Genomic Diagnostics,The Children's Hospital of Philadelphia;Ambry Genetics;Breast Cancer Information Core (BIC) (BRCA2);Michigan Medical Genetics Laboratories,University of Michigan;Invitae	Likely benign;Uncertain significance;Likely benign;Uncertain significance;Likely benign;Uncertain significance	May 01, 2012;Jun 19, 2015;Feb 08, 2016;Feb 20, 2004;Nov 03, 2014;Nov 09, 2014	0	benign	BE	BE
BRCA2	NM_000059	c.8503T>C	p.S2835P	missense	0.35	0.016	13.89	-1.0377	-1.17655	0.157	-0.406996	criteria provided, multiple submitters, no conflicts	Genetics Diagnostic Laboratory,Children's Hospital of Eastern Ontario;Emory Genetics Laboratory,Emory University;Breast Cancer Information Core (BIC) (BRCA2);GeneDx;Invitae;Ambry Genetics;Illumina Clinical Services Laboratory,Illumina;Counsyl;ITMI;Pathway Genomics	Benign;Benign;Benign;Benign;Benign;Benign;Likely benign;Likely benign;not provided;Benign	Jun 29, 2015;Dec 16, 2015;May 29, 2002;Jan 28, 2014;Mar 24, 2016;Nov 19, 2014;Jun 14, 2016;Mar 20, 2014;Sep 19, 2013;Oct 30, 2014	0	benign	BE	BE
BRCA2	NM_000059	c.8525G>A	p.R2842H	missense	0	1	29.7	0.6583	0.842302	0.856	0.412962	reviewed by expert panel	Evidence-based Network for the Interpretation of Germline Mutant Alleles (ENIGMA);GeneDx;Ambry Genetics;Counsyl;Sharing Clinical Reports Project (SCRP);Invitae;Breast Cancer Information Core (BIC) (BRCA2)	Benign;Likely benign;Benign;Benign;Benign;Likely benign;Uncertain significance	Aug 10, 2015;Aug 13, 2014;Nov 19, 2014;Dec 04, 2015;Oct 07, 2010;May 22, 2015;May 29, 2002	0	probably damaging
BRCA2	NM_000059	c.8567A>C	p.E2856A	missense	0.12	0.945	17.97	-0.5935	0.312436	0.222	-0.226677	criteria provided, multiple submitters, no conflicts	Emory Genetics Laboratory,Emory University;Illumina Clinical Services Laboratory,Illumina;Illumina Clinical Services Laboratory,Illumina;Biesecker Lab/Human Development Section,National Institutes of Health;Ambry Genetics;Genetics Diagnostic Laboratory,Children's Hospital of Eastern Ontario;Sharing Clinical Reports Project (SCRP);Invitae;Counsyl;Institute for Biomarker Research,Medical Diagnostic…	Likely benign;Likely benign;Likely benign;Likely benign;Benign;Likely benign;Benign;Benign;Likely benign;Likely benign;Likely benign;Benign;Benign;Benign	May 01, 2014;Jun 14, 2016;Jun 14, 2016;Jul 13, 2012;Nov 19, 2014;Oct 08, 2015;May 01, 2012;Mar 28, 2016;Apr 08, 2014;Apr 25, 2016;Nov 06, 2014;May 29, 2002;Nov 03, 2014;Jan 07, 2014	0	probably damaging	BE	BE
BRCA2	NM_000059	c.856T>C	p.S286P	missense	0.37	0.008	7.847	-0.8849	-0.89125	0.226	-0.346096	criteria provided, conflicting interpretations	Counsyl;Breast Cancer Information Core (BIC) (BRCA2);Sharing Clinical Reports Project (SCRP);Ambry Genetics;Invitae;GeneDx	Uncertain significance;Uncertain significance;Likely benign;Likely benign;Likely benign;Likely benign	Jan 27, 2016;Jun 20, 2002;Mar 04, 2013;Dec 13, 2015;Jan 09, 2016;Aug 15, 2016	0	benign	BE	BE
BRCA2	NM_000059	c.8647C>T	p.P2883S	missense	0.04	0.015	13.56	-0.9604	-0.60646	0.223	-0.246251	no assertion criteria provided	Invitae;Sharing Clinical Reports Project (SCRP);Breast Cancer Information Core (BIC) (BRCA2)	not provided;Likely benign;Uncertain significance	Feb 01, 2013;Aug 19, 2013;Feb 20, 2004	0	benign	BE	BE
BRCA2	NM_000059	c.865A>C	p.N289H	missense	0.03	0.034	12.07	-0.8732	-0.450287	0.086	-0.419659	reviewed by expert panel	Sharing Clinical Reports Project (SCRP);PreventionGenetics,PreventionGenetics;GeneDx;Emory Genetics Laboratory,Emory University;Michigan Medical Genetics Laboratories,University of Michigan;Biesecker Lab/Human Development Section,National Institutes of Health;Illumina Clinical Services Laboratory,Illumina;Counsyl;Breast Cancer Information Core (BIC) (BRCA2);Evidence-based Network for the Interpre…	Benign;Benign;Benign;Benign;Benign;Benign;Benign;Benign;Benign;Benign;Benign;not provided;Benign;Benign	Mar 15, 2011;-;Sep 27, 2013;Jun 30, 2015;Nov 03, 2014;Jul 13, 2012;Jun 14, 2016;Jan 02, 2014;May 29, 2002;Jan 12, 2015;Nov 04, 2014;Sep 19, 2013;Jun 14, 2016;Nov 19, 2014	0	benign	BE	BE
BRCA2	NM_000059	c.8662C>T	p.R2888C	missense	0.05	0.103	14.79	-0.8242	-0.240946	0.317	-0.0801133	reviewed by expert panel	Sharing Clinical Reports Project (SCRP);Evidence-based Network for the Interpretation of Germline Mutant Alleles (ENIGMA);Ambry Genetics;Breast Cancer Information Core (BIC) (BRCA2)	Likely benign;Benign;Benign;Uncertain significance	Oct 05, 2009;Aug 10, 2015;Nov 19, 2014;May 29, 2002	0	benign	BE	BE
BRCA2	NM_000059	c.8687G>A	p.R2896H	missense	0.49	0.001	8.215	-1.0057	-1.41106	0.241	-0.390107	criteria provided, conflicting interpretations	Counsyl;Invitae;Biesecker Lab/Human Development Section,National Institutes of Health;Sharing Clinical Reports Project (SCRP);Breast Cancer Information Core (BIC) (BRCA2);Ambry Genetics	Uncertain significance;Likely benign;Uncertain significance;Benign;Uncertain significance;Likely benign	Dec 29, 2015;Mar 14, 2016;Jul 13, 2012;Dec 08, 2010;May 29, 2002;Jun 04, 2015	0	benign	BE	BE
BRCA2	NM_000059	c.8702G>A	p.G2901D	missense	0	0.999	32	0.4868	0.902039	0.806	0.36916	criteria provided, conflicting interpretations	GeneDx;Ambry Genetics;Sharing Clinical Reports Project (SCRP);Invitae;Counsyl;Breast Cancer Information Core (BIC) (BRCA2)	Likely benign;Likely benign;Likely benign;Benign;Uncertain significance;Uncertain significance	Apr 18, 2016;Dec 06, 2015;Jan 22, 2010;Mar 17, 2016;Nov 25, 2015;Jun 12, 2000	0	probably damaging
BRCA2	NM_000059	c.8723T>G	p.V2908G	missense	0	0.973	23.5	-0.0598	0.576612	0.46	0.2161	criteria provided, conflicting interpretations	Breast Cancer Information Core (BIC) (BRCA2);Ambry Genetics;Counsyl;Invitae;Sharing Clinical Reports Project (SCRP);GeneDx;Michigan Medical Genetics Laboratories,University of Michigan	Uncertain significance;Likely benign;Likely benign;Likely benign;Likely benign;Likely benign;Likely benign	May 29, 2002;Apr 02, 2015;Oct 15, 2014;Nov 27, 2015;Oct 23, 2008;Apr 14, 2016;Nov 03, 2014	0	probably damaging	BE
BRCA2	NM_000059	c.8830A>T	p.I2944F	missense	0.01	0.809	15.92	-0.788	0.343945	0.268	-0.206248	reviewed by expert panel	ITMI;Evidence-based Network for the Interpretation of Germline Mutant Alleles (ENIGMA);Illumina Clinical Services Laboratory,Illumina;Invitae;Pathway Genomics;Michigan Medical Genetics Laboratories,University of Michigan;Counsyl;Illumina Clinical Services Laboratory,Illumina;PreventionGenetics,PreventionGenetics;Breast Cancer Information Core (BIC) (BRCA2);Ambry Genetics;Sharing Clinical Reports …	not provided;Benign;Likely benign;Benign;Benign;Benign;Benign;Likely benign;Benign;Uncertain significance;Benign;Benign;Benign;Uncertain significance;Benign;Benign;Benign	Sep 19, 2013;Jan 12, 2015;Jun 14, 2016;Mar 27, 2016;Oct 30, 2014;Nov 03, 2014;Feb 20, 2014;Jun 14, 2016;-;May 29, 2002;Jun 16, 2014;May 01, 2012;Jul 15, 2014;-;Nov 19, 2013;Jul 13, 2012;Sep 17, 2013	0	possibly damaging	BE	BE
BRCA2	NM_000059	c.8850G>T	p.K2950N	missense	0	0.95	14.93	-0.347	-0.00883441	0.412	-0.187768	criteria provided, conflicting interpretations	Michigan Medical Genetics Laboratories,University of Michigan;Institute for Biomarker Research,Medical Diagnostic Laboratories, L.L.C.;Vantari Genetics;Emory Genetics Laboratory,Emory University;Ambry Genetics;Sharing Clinical Reports Project (SCRP);ITMI;Illumina Clinical Services Laboratory,Illumina;Counsyl;GeneDx;Breast Cancer Information Core (BIC) (BRCA2);Genetics Diagnostic Laboratory,Childr…	Benign;Likely benign;Likely benign;Likely benign;Benign;Benign;not provided;Likely benign;Benign;Likely benign;Uncertain significance;Likely benign;Benign	Apr 21, 2016;Apr 25, 2016;Jan 06, 2016;Mar 17, 2016;Nov 19, 2014;Feb 25, 2011;Sep 19, 2013;Jun 14, 2016;Jul 23, 2014;Sep 29, 2014;May 29, 2002;Jul 07, 2015;Mar 27, 2016	0	probably damaging	BE	BE
BRCA2	NM_000059	c.8851G>A	p.A2951T	missense	0	0.999	24.9	-0.2327	0.827144	0.399	0.058417	reviewed by expert panel	Sharing Clinical Reports Project (SCRP);ITMI;Biesecker Lab/Human Development Section,National Institutes of Health;Evidence-based Network for the Interpretation of Germline Mutant Alleles (ENIGMA);Invitae;Ambry Genetics;Division of Genomic Diagnostics,The Children's Hospital of Philadelphia;Counsyl;Vantari Genetics;Breast Cancer Information Core (BIC) (BRCA2);Illumina Clinical Services Laboratory…	Benign;not provided;Benign;Benign;Benign;Benign;Benign;Benign;Benign;Benign;Likely benign;Benign;Benign;Benign;Benign;Benign;Likely benign	Mar 14, 2011;Sep 19, 2013;Jul 13, 2012;Sep 28, 2016;Mar 31, 2016;Aug 01, 2014;Oct 20, 2015;Jan 02, 2014;Jan 06, 2016;May 29, 2002;Jun 14, 2016;Nov 03, 2014;Oct 02, 2013;Oct 30, 2014;Jul 30, 2015;Jan 04, 2016;Jun 14, 2016	0	probably damaging	BE	BE
BRCA2	NM_000059	c.8854A>G	p.M2952V	missense	1	0	0.016	-0.9816	-1.4746	0.308	-0.240819	criteria provided, conflicting interpretations	Sharing Clinical Reports Project (SCRP);Ambry Genetics;Invitae	Uncertain significance;Likely benign;not provided	Jun 02, 2011;Nov 03, 2015;Feb 01, 2013	0	benign	BE	BE
BRCA2	NM_000059	c.8867A>C	p.E2956A	missense	0.04	0.798	11.8	-0.4731	0.161393	0.215	-0.186341	criteria provided, conflicting interpretations	Ambry Genetics;Sharing Clinical Reports Project (SCRP);Counsyl	Likely benign;Likely benign;Uncertain significance	Feb 23, 2014;May 01, 2012;Nov 17, 2015	0	possibly damaging	BE	BE
BRCA2	NM_000059	c.887A>G	p.Y296C	missense	0.19	0	0.789	-0.9316	-1.269	0.329	-0.419593	criteria provided, conflicting interpretations	GeneDx;Breast Cancer Information Core (BIC) (BRCA2);Genetics Diagnostic Laboratory,Children's Hospital of Eastern Ontario;Counsyl;Invitae;Sharing Clinical Reports Project (SCRP);Ambry Genetics	Likely benign;Uncertain significance;Uncertain significance;Uncertain significance;Likely benign;Likely benign;Likely benign	Sep 03, 2015;Feb 20, 2004;Feb 02, 2012;Dec 16, 2015;Jan 15, 2016;Aug 08, 2008;Aug 29, 2015	0	benign	BE	BE
BRCA2	NM_000059	c.8893G>C	p.D2965H	missense	0	0.804	12.61	0.1471	0.25754	0.442	-0.0136449	criteria provided, conflicting interpretations	Breast Cancer Information Core (BIC) (BRCA2);Invitae;Ambry Genetics	Uncertain significance;not provided;Likely benign	May 29, 2002;Feb 01, 2013;Aug 21, 2014	0	possibly damaging	BE	BE
BRCA2	NM_000059	c.8905G>A	p.V2969M	missense	0	0.107	14.95	-0.7404	-0.218075	0.299	-0.178652	reviewed by expert panel	Genetics Diagnostic Laboratory,Children's Hospital of Eastern Ontario;Breast Cancer Information Core (BIC) (BRCA2);Evidence-based Network for the Interpretation of Germline Mutant Alleles (ENIGMA);Ambry Genetics;GeneDx;Counsyl;Invitae;Sharing Clinical Reports Project (SCRP)	Uncertain significance;Uncertain significance;Benign;Benign;Likely benign;Likely benign;Benign;Uncertain significance	Jan 31, 2014;May 29, 2002;Aug 10, 2015;Nov 19, 2014;Dec 16, 2016;Mar 20, 2014;Feb 12, 2016;Nov 06, 2006	0	benign	BE	BE
BRCA2	NM_000059	c.8917C>T	p.R2973C	missense	0.02	0.92	17.3	0.197	0.537549	0.617	-0.1625	reviewed by expert panel	Breast Cancer Information Core (BIC) (BRCA2);Invitae;Biesecker Lab/Human Development Section,National Institutes of Health;Counsyl;Evidence-based Network for the Interpretation of Germline Mutant Alleles (ENIGMA);Ambry Genetics;Sharing Clinical Reports Project (SCRP)	Uncertain significance;Likely benign;Uncertain significance;Likely benign;Benign;Benign;Benign	May 29, 2002;May 22, 2015;Jul 13, 2012;May 01, 2014;Aug 10, 2015;Nov 19, 2014;Nov 25, 2009	0	probably damaging		BE
BRCA2	NM_000059	c.8918G>A	p.R2973H	missense	0.04	0.998	20.6	0.1032	0.7223	0.449	-0.127562	criteria provided, conflicting interpretations	Invitae;Breast Cancer Information Core (BIC) (BRCA2);Ambry Genetics;Sharing Clinical Reports Project (SCRP)	Likely benign;Uncertain significance;Likely benign;Likely benign	Feb 11, 2016;May 29, 2002;Jun 15, 2015;Nov 05, 2013	0	probably damaging	BE	BE
BRCA2	NM_000059	c.8972G>A	p.R2991H	missense	0	0.2	18.28	-0.1278	0.536152	0.511	-0.0287396	criteria provided, conflicting interpretations	Sharing Clinical Reports Project (SCRP);Ambry Genetics;Invitae;Breast Cancer Information Core (BIC) (BRCA2);Genetics Diagnostic Laboratory,Children's Hospital of Eastern Ontario	Benign;Likely benign;Likely benign;Uncertain significance;Uncertain significance	Jan 05, 2012;Oct 08, 2015;Mar 18, 2015;Dec 23, 2003;Sep 16, 2013	0	benign	BE	BE
BRCA2	NM_000059	c.9004G>A	p.E3002K	missense	0	0.999	36	0.4849	0.970165	0.72	0.353329	criteria provided, conflicting interpretations	Breast Cancer Information Core (BIC) (BRCA2);Sharing Clinical Reports Project (SCRP);Ambry Genetics;Invitae;Counsyl;Michigan Medical Genetics Laboratories,University of Michigan;GeneDx	Uncertain significance;Pathogenic;Likely pathogenic;Pathogenic;Likely pathogenic;Pathogenic;Pathogenic	Feb 20, 2004;May 01, 2012;Nov 13, 2015;Dec 19, 2015;Jun 01, 2016;Apr 21, 2016;Aug 03, 2016	1	probably damaging
BRCA2	NM_000059	c.9038C>T	p.T3013I	missense	0.24	0.208	14.78	-0.8046	-0.101024	0.368	0.0672893	criteria provided, multiple submitters, no conflicts	Invitae;Ambry Genetics;Illumina Clinical Services Laboratory,Illumina;Genetics Diagnostic Laboratory,Children's Hospital of Eastern Ontario;GeneDx;Biesecker Lab/Human Development Section,National Institutes of Health;CSER_CC_NCGL University of Washington Medical Center;Sharing Clinical Reports Project (SCRP);Breast Cancer Information Core (BIC) (BRCA2);Counsyl;Illumina Clinical Services Laborator…	Benign;Benign;Likely benign;Benign;Benign;Likely benign;Likely benign;Benign;Benign;Likely benign;Likely benign	Feb 14, 2016;Nov 19, 2014;Jun 14, 2016;Mar 02, 2012;Nov 22, 2013;Jul 13, 2012;Jun 01, 2014;Mar 15, 2006;May 29, 2002;Jul 03, 2014;Jun 14, 2016	0	benign	BE	BE
BRCA2	NM_000059	c.9085G>A	p.A3029T	missense	0.01	0.5	17.72	-0.2381	0.4356	0.255	-0.0609786	criteria provided, conflicting interpretations	Ambry Genetics;Invitae;Breast Cancer Information Core (BIC) (BRCA2);GeneDx;Sharing Clinical Reports Project (SCRP);Laboratory of Genomics and Molecular Biology,A. C. Camargo Cancer Center	Benign;Likely benign;Uncertain significance;Uncertain significance;Benign;Uncertain significance	Aug 07, 2014;Mar 14, 2016;May 29, 2002;May 24, 2016;Oct 02, 2008;-	0	possibly damaging	BE	BE
BRCA2	NM_000059	c.9104A>C	p.Y3035S	missense	0	0.986	18.01	0.1763	0.598624	0.672	0.0653004	criteria provided, conflicting interpretations	Breast Cancer Information Core (BIC) (BRCA2);Sharing Clinical Reports Project (SCRP);GeneDx;Ambry Genetics;Invitae;ITMI	Uncertain significance;Benign;Likely benign;Likely benign;Likely benign;not provided	May 29, 2002;Aug 18, 2011;Jun 16, 2016;Jun 29, 2015;Dec 22, 2015;Sep 19, 2013	0	probably damaging		BE
BRCA2	NM_000059	c.9116C>T	p.P3039L	missense	0.09	0.032	14.43	-0.6635	0.033096	0.349	-0.140976	criteria provided, conflicting interpretations	Breast Cancer Information Core (BIC) (BRCA2);GeneDx;Sharing Clinical Reports Project (SCRP);Michigan Medical Genetics Laboratories,University of Michigan;Ambry Genetics;Invitae;Department of Medical Genetics,University Hospital of North Norway	Uncertain significance;Likely benign;Likely benign;Likely benign;Likely benign;not provided;Uncertain significance	Feb 20, 2004;Apr 19, 2016;Jun 25, 2013;Apr 21, 2016;Aug 26, 2015;Feb 01, 2013;May 01, 2016	0	benign	BE	BE
BRCA2	NM_000059	c.9154C>T	p.R3052W	missense	0	1	19.2	0.6013	0.260987	0.821	0.349996	reviewed by expert panel	GeneDx;Evidence-based Network for the Interpretation of Germline Mutant Alleles (ENIGMA);Ambry Genetics;Consortium of Investigators of Modifiers of BRCA1/2 (CIMBA), c/o University of Cambridge;Invitae;Sharing Clinical Reports Project (SCRP);Quest Diagnostics Nichols Institute San Juan Capistrano;Breast Cancer Information Core (BIC) (BRCA2);University of Washington Department of Laboratory Medicin…	Pathogenic;Pathogenic;Pathogenic;Pathogenic;Pathogenic;Pathogenic;Pathogenic;Uncertain significance;Pathogenic	Dec 16, 2016;Aug 10, 2015;Jul 07, 2015;Oct 02, 2015;Mar 13, 2015;Nov 28, 2012;Apr 12, 2016;May 29, 2002;Nov 20, 2015	1	probably damaging
BRCA2	NM_000059	c.9155G>A	p.R3052Q	missense	0	1	36	0.7461	0.831265	0.697	0.33008	criteria provided, conflicting interpretations	Genetics Diagnostic Laboratory,Children's Hospital of Eastern Ontario;Invitae;Breast Cancer Information Core (BIC) (BRCA2);Sharing Clinical Reports Project (SCRP);Ambry Genetics	Uncertain significance;Uncertain significance;Uncertain significance;Likely benign;Likely benign	Apr 11, 2012;Oct 29, 2015;Dec 23, 2003;Nov 09, 2011;Jun 28, 2015	0	probably damaging
BRCA2	NM_000059	c.9175A>G	p.K3059E	missense	0.14	0.051	12.81	-0.7349	-0.608753	0.544	-0.0541449	criteria provided, conflicting interpretations	Invitae;GeneDx;Ambry Genetics;Breast Cancer Information Core (BIC) (BRCA2);Counsyl;Sharing Clinical Reports Project (SCRP)	Uncertain significance;Uncertain significance;Likely benign;Uncertain significance;Uncertain significance;Likely benign	May 22, 2015;Sep 23, 2015;Feb 19, 2016;Feb 20, 2004;Jan 19, 2016;Jul 05, 2011	0	benign	BE	BE
BRCA2	NM_000059	c.9190G>A	p.D3064N	missense	0.26	0.219	18.7	-0.6825	0.0304161	0.311	-0.182537	criteria provided, conflicting interpretations	Ambry Genetics;Invitae;Sharing Clinical Reports Project (SCRP);Breast Cancer Information Core (BIC) (BRCA2)	Likely benign;Likely benign;Benign;Uncertain significance	Jan 25, 2016;Nov 05, 2015;Mar 20, 2012;May 29, 2002	0	benign	BE	BE
BRCA2	NM_000059	c.9227G>A	p.G3076E	missense	0	1	27.7	1.0254	0.942742	0.915	0.480582	criteria provided, conflicting interpretations	Breast Cancer Information Core (BIC) (BRCA2);Quest Diagnostics Nichols Institute San Juan Capistrano;Ambry Genetics;Invitae;Counsyl;GeneDx	Uncertain significance;Uncertain significance;Uncertain significance;not provided;Uncertain significance;Likely pathogenic	Jul 10, 1998;Mar 19, 2016;Mar 29, 2015;Feb 01, 2013;Sep 11, 2016;Dec 14, 2016	1	probably damaging
BRCA2	NM_000059	c.9235G>A	p.V3079I	missense	0.8	0.132	9.279	-0.7882	-0.356451	0.385	-0.245826	reviewed by expert panel	Evidence-based Network for the Interpretation of Germline Mutant Alleles (ENIGMA);GeneDx;Invitae;Counsyl;Genetics Diagnostic Laboratory,Children's Hospital of Eastern Ontario;Sharing Clinical Reports Project (SCRP);ITMI;Ambry Genetics;Michigan Medical Genetics Laboratories,University of Michigan;Breast Cancer Information Core (BIC) (BRCA2);Division of Genomic Diagnostics,The Children's Hospital o…	Benign;Likely benign;Benign;Likely benign;Likely benign;Likely benign;not provided;Benign;Likely benign;Uncertain significance;Likely benign;Likely benign	Aug 10, 2015;Dec 05, 2016;Mar 06, 2016;Jun 23, 2014;Sep 11, 2015;Sep 23, 2008;Sep 19, 2013;Nov 19, 2014;Apr 21, 2016;May 29, 2002;Nov 30, 2015;Jan 25, 2016	0	benign	BE	BE
BRCA2	NM_000059	c.9242T>C	p.V3081A	missense	0	0.793	24	0.8017	0.693714	0.627	0.107262	criteria provided, conflicting interpretations	Invitae;Sharing Clinical Reports Project (SCRP);GeneDx;Breast Cancer Information Core (BIC) (BRCA2);Ambry Genetics	Uncertain significance;Likely benign;Likely benign;Uncertain significance;Likely benign	Jul 16, 2015;Mar 27, 2012;Nov 01, 2016;Dec 23, 2003;Nov 16, 2015	0	possibly damaging
BRCA2	NM_000059	c.9271G>A	p.V3091I	missense	0.06	0.067	7.433	-0.0047	-0.530546	0.448	-0.116012	criteria provided, conflicting interpretations	Invitae;Sharing Clinical Reports Project (SCRP);Ambry Genetics;GeneDx;Breast Cancer Information Core (BIC) (BRCA2);Counsyl	Uncertain significance;Likely benign;Likely benign;Likely benign;Uncertain significance;Uncertain significance	Dec 16, 2015;May 01, 2012;Sep 21, 2015;May 23, 2014;Dec 23, 2002;Sep 01, 2016	0	benign	BE	BE
BRCA2	NM_000059	c.9275A>G	p.Y3092C	missense	0	1	13.63	0.7649	0.668213	0.808	0.387246	criteria provided, conflicting interpretations	Breast Cancer Information Core (BIC) (BRCA2);Counsyl;Invitae;Sharing Clinical Reports Project (SCRP);Ambry Genetics	Uncertain significance;Likely benign;Likely benign;Likely benign;Likely benign	Feb 20, 2004;Jan 15, 2015;Jan 01, 2016;Jun 14, 2012;Apr 24, 2015	0	probably damaging
BRCA2	NM_000059	c.9285C>A	p.D3095E	missense	0	1	13.95	0.6635	0.18782	0.691	0.34128	no assertion criteria provided	Sharing Clinical Reports Project (SCRP)	Pathogenic	2013-07-17	1	probably damaging
BRCA2	NM_000059	c.9285C>G	p.D3095E	missense	0	1	13.74	0.6635	0.18782	0.691	0.341261	criteria provided, conflicting interpretations	Invitae;Sharing Clinical Reports Project (SCRP);GeneDx;Ambry Genetics;Breast Cancer Information Core (BIC) (BRCA2)	Likely pathogenic;Pathogenic;Pathogenic;Pathogenic;Uncertain significance	Oct 04, 2015;Mar 30, 2010;Nov 29, 2016;Jun 30, 2015;May 29, 2002	1	probably damaging
[truncated: 3,190 more rows]
